# Supplementary material for: A large interactive visual database of copy number variants discovered in taurine cattle
Source: Gigascience. 2019 Jun 26;8(6):giz073. doi: 10.1093/gigascience/giz073 (PMC6593363; doi:10.1093/gigascience/giz073)
Supplement: giz073_Supplemental_Files [file giz073_supplemental_files.zip]

Archive with 20 entries (20 files):
- Supplemental_Figure_S1.pdf
- Supplemental_Figure_S10.pdf
- Supplemental_Figure_S11.pdf
- Supplemental_Figure_S12.pdf
- Supplemental_Figure_S13.pdf
- Supplemental_Figure_S14.pdf
- Supplemental_Figure_S15.pdf
- Supplemental_Figure_S16.pdf
- Supplemental_Figure_S2.pdf
- Supplemental_Figure_S3.pdf
- Supplemental_Figure_S4.pdf
- Supplemental_Figure_S5.pdf
- Supplemental_Figure_S6.pdf
- Supplemental_Figure_S7.pdf
- Supplemental_Figure_S8.pdf
- Supplemental_Figure_S9.pdf
- Supplemental_Table_S1.xlsx
- Supplemental_Table_S2.xlsx
- Supplemental_Table_S3.xlsx
- Supplemental_Table_S4.xlsx
