# Supplementary material for: A large interactive visual database of copy number variants discovered in taurine cattle
Source: Gigascience. 2019 Jun 26;8(6):giz073. doi: 10.1093/gigascience/giz073 (PMC6593363; doi:10.1093/gigascience/giz073)
Supplement: giz073_Supplemental_Files [file giz073_supplemental_files.zip › Supplemental_Table_S1.xlsx]

## Sheet: tableS1_with_ncbi_IDs
Supplemental Table S1: Detailed information on samples and sources of sequence data
	InterbullID	Breed	Breed code	Dataset	Coverage (X)	NCBI_BioProject_ID	NCBI_BioSample_ID	NCBI_SRA_ID	NCBI_Sample_Name	Aligned_sequence_data_source
1	BBRCANM000001092701	Beef Booster	BBR	A	7.39	PRJNA176557	SAMN01758076	SRS411431	BBRCANM000001092701	GigaDB dataset ID 100157
2	BBRCANM000001095356	Beef Booster	BBR	A	7.91	PRJNA176557	SAMN01758078	SRS411432	BBRCANM000001095356	GigaDB dataset ID 100157
3	BBRCANM000001099791	Beef Booster	BBR	A	7.59	PRJNA176557	SAMN01758073	SRS411427	BBRCANM000001099791	GigaDB dataset ID 100157
4	BBRCANM000001103065	Beef Booster	BBR	A	7.03	PRJNA176557	SAMN01758075	SRS411433	BBRCANM000001103065	GigaDB dataset ID 100157
5	BBRCANM000001106312	Beef Booster	BBR	A	7.34	PRJNA176557	SAMN01758074	SRS411430	BBRCANM000001106312	GigaDB dataset ID 100157
6	BBRCANM000001109193	Beef Booster	BBR	A	6.67	PRJNA176557	SAMN01758071	SRS411428	BBRCANM000001109193	GigaDB dataset ID 100157
7	BBRCANM000001110198	Beef Booster	BBR	A	6.74	PRJNA176557	SAMN01758072	SRS411429	BBRCANM000001110198	GigaDB dataset ID 100157
8	BBRCANM000001110377	Beef Booster	BBR	A	7.04	PRJNA176557	SAMN01758077	SRS411434	BBRCANM000001110377	GigaDB dataset ID 100157
9	CHACANM00000FMC2680	Charolais	CHA	A	5.79	PRJNA176557	SAMN01832033	SRS413470	CHACANM00000FMC2680	GigaDB dataset ID 100157
10	CHACANM00000MC47114	Charolais	CHA	A	18.59	PRJNA176557	SAMN02843184	SRS661998	CHACANM00000MC47114	GigaDB dataset ID 100157
11	CHACANM0000MC254988	Charolais	CHA	A	5.7	PRJNA176557	SAMN02843185	SRS662000	CHACANM0000MC254988	GigaDB dataset ID 100157
12	CHACANM0000MC280878	Charolais	CHA	A	5.59	PRJNA176557	SAMN02843186	SRS661999	CHACANM0000MC280878	GigaDB dataset ID 100157
13	CHACANM0000MC288143	Charolais	CHA	A	6.18	PRJNA176557	SAMN02843187	SRS661990	CHACANM0000MC288143	GigaDB dataset ID 100157
14	CHAFRAM000058033A16	Charolais	CHA	A	4.72	PRJNA176557	SAMN01832035	SRS413467	CHAFRAM000058033A16	GigaDB dataset ID 100157
15	CHAFRAM005869100743	Charolais	CHA	A	4.01	PRJNA176557	SAMN01832032	SRS413466	CHAFRAM005869100743	GigaDB dataset ID 100157
16	CHAFRAM000058693C05	Charolais	CHA	A	8.06	PRJNA176557	SAMN02843188	SRS661989	CHAFRAM000058693C05	GigaDB dataset ID 100157
17	CHAFRAM000071287A10	Charolais	CHA	A	6.36	PRJNA176557	SAMN02843189	SRS661988	CHAFRAM000071287A10	GigaDB dataset ID 100157
18	CHAFRAM005869101426	Charolais	CHA	A	5.48	PRJNA176557	SAMN02203158	SRS661996	CHAFRAM005869101426	GigaDB dataset ID 100157
19	CHAUSAM00000M379475	Charolais	CHA	A	5.57	PRJNA176557	SAMN02203159	SRS661997	CHAUSAM00000M379475	GigaDB dataset ID 100157
20	CHAUSAM00000M454024	Charolais	CHA	A	5.13	PRJNA176557	SAMN02203157	SRS661995	CHAUSAM00000M454024	GigaDB dataset ID 100157
21	CHAUSAM00000M460645	Charolais	CHA	A	5.22	PRJNA176557	SAMN01832034	SRS413463	CHAUSAM00000M460645	GigaDB dataset ID 100157
22	CHAUSAM00000M620591	Charolais	CHA	A	4.77	PRJNA176557	SAMN02843190	SRS662001	CHAUSAM00000M620591	GigaDB dataset ID 100157
23	CHAUSAM0000MC161938	Charolais	CHA	A	6.58	PRJNA176557	SAMN02843191	SRS661992	CHAUSAM0000MC161938	GigaDB dataset ID 100157
24	GVHCANM0000CDGV2590	Gelbvieh	GVH	A	5.6	PRJNA176557	SAMN02203155	SRS659204	GVHCANM0000CDGV2590	GigaDB dataset ID 100157
25	GVHCANM000CDGV75847	Gelbvieh	GVH	A	5.32	PRJNA176557	SAMN02203154	SRS659206	GVHCANM000CDGV75847	GigaDB dataset ID 100157
26	GVHUSAM00AMGV661792	Gelbvieh	GVH	A	5.37	PRJNA176557	SAMN02203156	SRS659205	GVHUSAM00AMGV661792	GigaDB dataset ID 100157
27	LIMCANM00CIM0000012	Limousin	LIM	A	5.63	PRJNA176557	SAMN01758087	SRS378719	LIMCANM00CIM0000012	GigaDB dataset ID 100157
28	LIMCANM00CIM0000058	Limousin	LIM	A	5.96	PRJNA176557	SAMN01758086	SRS378720	LIMCANM00CIM0000058	GigaDB dataset ID 100157
29	LIMCANM00CIM0000170	Limousin	LIM	A	6.86	PRJNA176557	SAMN01758103	SRS378727	LIMCANM00CIM0000170	GigaDB dataset ID 100157
30	LIMCANM00CIM0000895	Limousin	LIM	A	6.38	PRJNA176557	SAMN01758084	SRS378707	LIMCANM00CIM0000895	GigaDB dataset ID 100157
31	LIMCANM00CPM0063495	Limousin	LIM	A	7.38	PRJNA176557	SAMN01758091	SRS378723	LIMCANM00CPM0063495	GigaDB dataset ID 100157
32	LIMCANM00CPM0071906	Limousin	LIM	A	6.56	PRJNA176557	SAMN01758085	SRS378708	LIMCANM00CPM0071906	GigaDB dataset ID 100157
33	LIMCANM00CPM0143779	Limousin	LIM	A	6.89	PRJNA176557	SAMN01758093	SRS378724	LIMCANM00CPM0143779	GigaDB dataset ID 100157
34	LIMCANM00CPM0148415	Limousin	LIM	A	6.68	PRJNA176557	SAMN01758092	SRS378726	LIMCANM00CPM0148415	GigaDB dataset ID 100157
35	LIMFRAM003590041262	Limousin	LIM	A	6.3	PRJNA176557	SAMN01758089	SRS378721	LIMFRAM003590041262	GigaDB dataset ID 100157
36	LIMFRAM008792011026	Limousin	LIM	A	5.72	PRJNA176557	SAMN01758088	SRS378722	LIMFRAM008792011026	GigaDB dataset ID 100157
37	LIMUSAM000000249324	Limousin	LIM	A	36.29	PRJNA176557	SAMN01758080	SRS378710	LIMUSAM000000249324	GigaDB dataset ID 100157
38	LIMUSAM000NIM458074	Limousin	LIM	A	6.38	PRJNA176557	SAMN01758102	SRS378728	LIMUSAM000NIM458074	GigaDB dataset ID 100157
39	LIMUSAM000NPM554619	Limousin	LIM	A	7.03	PRJNA176557	SAMN01758090	SRS378725	LIMUSAM000NPM554619	GigaDB dataset ID 100157
40	LIMUSAM000NPM729432	Limousin	LIM	A	6.55	PRJNA176557	SAMN01758083	SRS378705	LIMUSAM000NPM729432	GigaDB dataset ID 100157
41	LIMUSAM000NPM758812	Limousin	LIM	A	5.65	PRJNA176557	SAMN01758081	SRS378704	LIMUSAM000NPM758812	GigaDB dataset ID 100157
42	LIMUSAM00NPM1523749	Limousin	LIM	A	7.02	PRJNA176557	SAMN01758101	SRS378706	LIMUSAM00NPM1523749	GigaDB dataset ID 100157
43	LIMUSAM00NPM1541731	Limousin	LIM	A	6.65	PRJNA176557	SAMN01758096	SRS378731	LIMUSAM00NPM1541731	GigaDB dataset ID 100157
44	LIMUSAM00NPM1586531	Limousin	LIM	A	5.8	PRJNA176557	SAMN01758094	SRS378729	LIMUSAM00NPM1586531	GigaDB dataset ID 100157
45	LIMUSAM00NPM1739610	Limousin	LIM	A	6.73	PRJNA176557	SAMN01758095	SRS378730	LIMUSAM00NPM1739610	GigaDB dataset ID 100157
46	LIMGBRM000000CKO004	Limousin	LIM	A	7.27	PRJNA176557	SAMN01758082	SRS378709	LIMGBRM000000CKO004	GigaDB dataset ID 100157
47	LIMFRAM008773008512	Limousin	LIM	A	4.03	PRJNA176557	SAMN01925607	SRS413471	LIMFRAM008773008512	GigaDB dataset ID 100157
48	LIMUSAM00NIM1501032	Limousin	LIM	A	3.85	PRJNA176557	SAMN01925606	SRS413472	LIMUSAM00NIM1501032	GigaDB dataset ID 100157
49	LIMUSAM00NPM1621709	Limousin	LIM	A	5.21	PRJNA176557	SAMN01925604	SRS413475	LIMUSAM00NPM1621709	GigaDB dataset ID 100157
50	LIMFRAM001995010819	Limousin	LIM	A	5.37	PRJNA176557	SAMN02843183	SRS661994	LIMFRAM001995010819	GigaDB dataset ID 100157
51	LIMCANM00CFM0002702	Limousin	LIM	A	5.06	PRJNA176557	SAMN01758097	SRS413477	LIMCANM00CFM0002702	GigaDB dataset ID 100157
52	LIMCANM00CIM0000055	Limousin	LIM	A	4.19	PRJNA176557	SAMN01758098	SRS413479	LIMCANM00CIM0000055	GigaDB dataset ID 100157
53	LIMCANM00CIM0000059	Limousin	LIM	A	4.24	PRJNA176557	SAMN01758099	SRS413480	LIMCANM00CIM0000059	GigaDB dataset ID 100157
54	LIMUSAM00NPM1571027	Limousin	LIM	A	4.81	PRJNA176557	SAMN01758100	SRS413478	LIMUSAM00NPM1571027	GigaDB dataset ID 100157
55	SIMCANM000000034899	Simmental	SIM	A	9.24	PRJNA176557	SAMN01758055	SRS378711	SIMCANM000000034899	GigaDB dataset ID 100157
56	SIMCANM000000397427	Simmental	SIM	A	8.67	PRJNA176557	SAMN01758061	SRS411413	SIMCANM000000397427	GigaDB dataset ID 100157
57	SIMCANM000000634702	Simmental	SIM	A	5.53	PRJNA176557	SAMN01758069	SRS378715	SIMCANM000000634702	GigaDB dataset ID 100157
58	SIMCANM000000000012	Simmental	SIM	A	5.65	PRJNA176557	SAMN01758056	SRS378712	SIMCANM000000000012	GigaDB dataset ID 100157
59	SIMCANM000000000038	Simmental	SIM	A	4.84	PRJNA176557	SAMN01758063	SRS378716	SIMCANM000000000038	GigaDB dataset ID 100157
60	SIMCANM000000000011	Simmental	SIM	A	6.32	PRJNA176557	SAMN01758047	SRS411417	SIMCANM000000000011	GigaDB dataset ID 100157
61	SIMCANM000000000120	Simmental	SIM	A	31.03	PRJNA176557	SAMN01758046	SRS411416	SIMCANM000000000120	GigaDB dataset ID 100157
62	SIMCANM000000000357	Simmental	SIM	A	7.91	PRJNA176557	SAMN01758048	SRS411418	SIMCANM000000000357	GigaDB dataset ID 100157
63	SIMCANM000000000425	Simmental	SIM	A	7.53	PRJNA176557	SAMN01758050	SRS411419	SIMCANM000000000425	GigaDB dataset ID 100157
64	SIMCANM000000000441	Simmental	SIM	A	8.13	PRJNA176557	SAMN01758064	SRS411415	SIMCANM000000000441	GigaDB dataset ID 100157
65	SIMCANM000000000795	Simmental	SIM	A	7.6	PRJNA176557	SAMN01758049	SRS411420	SIMCANM000000000795	GigaDB dataset ID 100157
66	SIMCANM000000266322	Simmental	SIM	A	6.08	PRJNA176557	SAMN01758057	SRS411424	SIMCANM000000266322	GigaDB dataset ID 100157
67	SIMCANM000000348972	Simmental	SIM	A	7.9	PRJNA176557	SAMN01758060	SRS411414	SIMCANM000000348972	GigaDB dataset ID 100157
68	SIMCANM000000397020	Simmental	SIM	A	5.08	PRJNA176557	SAMN01758062	SRS378718	SIMCANM000000397020	GigaDB dataset ID 100157
69	SIMCANM000000397318	Simmental	SIM	A	8.04	PRJNA176557	SAMN01758054	SRS411423	SIMCANM000000397318	GigaDB dataset ID 100157
70	SIMCANM000000415874	Simmental	SIM	A	8.39	PRJNA176557	SAMN01758053	SRS411422	SIMCANM000000415874	GigaDB dataset ID 100157
71	SIMCANM000000415895	Simmental	SIM	A	6.33	PRJNA176557	SAMN01758058	SRS411425	SIMCANM000000415895	GigaDB dataset ID 100157
72	SIMCANM000000058944	Simmental	SIM	A	7.17	PRJNA176557	SAMN01758051	SRS411421	SIMCANM000000058944	GigaDB dataset ID 100157
73	SIMDEUM000911268590	Simmental	SIM	A	6.03	PRJNA176557	SAMN01758066	SRS378713	SIMDEUM000911268590	GigaDB dataset ID 100157
74	SIMDEUM000911902613	Simmental	SIM	A	5.27	PRJNA176557	SAMN01758052	SRS411426	SIMDEUM000911902613	GigaDB dataset ID 100157
75	SIMDEUM000915279384	Simmental	SIM	A	6.7	PRJNA176557	SAMN01758067	SRS378714	SIMDEUM000915279384	GigaDB dataset ID 100157
76	SIMGBRM00000I000149	Simmental	SIM	A	5.72	PRJNA176557	SAMN01758059	SRS661991	SIMGBRM00000I000149	GigaDB dataset ID 100157
77	SIMUSAM000002144516	Simmental	SIM	A	4.72	PRJNA176557	SAMN01832031	SRS413465	SIMUSAM000002144516	GigaDB dataset ID 100157
78	SIMUSAM000008472592	Simmental	SIM	A	9.48	PRJNA176557	SAMN01758070	SRS378717	SIMUSAM000008472592	GigaDB dataset ID 100157
79	SIMCANM000000584983	Simmental	SIM	A	6.23	PRJNA176557	SAMN01925603	SRS413474	SIMCANM000000584983	GigaDB dataset ID 100157
80	SIMCANM000000000041	Simmental	SIM	A	5.29	PRJNA176557	SAMN01758065	SRS413468	SIMCANM000000000041	GigaDB dataset ID 100157
81	SIMCANM000000632589	Simmental	SIM	A	5.16	PRJNA176557	SAMN01758068	SRS413469	SIMCANM000000632589	GigaDB dataset ID 100157
82	SIMFRAM00015891C982	Simmental	SIM	A	4.93	PRJNA176557	SAMN01832036	SRS413464	SIMFRAM00015891C982	GigaDB dataset ID 100157
83	SIMCANM000000341756	Simmental	SIM	A	4.65	PRJNA176557	SAMN01925602	SRS413476	SIMCANM000000341756	GigaDB dataset ID 100157
84	SIMUSAM000000548916	Simmental	SIM	A	3.91	PRJNA176557	SAMN01925605	SRS413473	SIMUSAM000000548916	GigaDB dataset ID 100157
85	CHAUSAM00000M314744	Charolais	CHA	A	6.01	PRJNA176557	SAMN02873992	SRS661993	CHAUSAM00000M314744	GigaDB dataset ID 100157
86	AANCANM000000355459	Angus	AAN	B	8.28	PRJNA176557	SAMN02142985	SRS428689	AANCANM000000355459	GigaDB dataset ID 100157
87	AANCANM000000561205	Angus	AAN	B	7.61	PRJNA176557	SAMN02142982	SRS428684	AANCANM000000561205	GigaDB dataset ID 100157
88	AANCANM000000564202	Angus	AAN	B	8.03	PRJNA176557	SAMN02142986	SRS428690	AANCANM000000564202	GigaDB dataset ID 100157
89	AANCANM000000583665	Angus	AAN	B	10.44	PRJNA176557	SAMN02842714	SRS629322	AANCANM000000583665	GigaDB dataset ID 100157
90	AANCANM000000631887	Angus	AAN	B	17.24	PRJNA176557	SAMN02843152	SRS641715	AANCANM000000631887	GigaDB dataset ID 100157
91	AANCANM000001047219	Angus	AAN	B	14.99	PRJNA176557	SAMN02843141	SRS641713	AANCANM000001047219	GigaDB dataset ID 100157
92	AANCANM000001072819	Angus	AAN	B	7.72	PRJNA176557	SAMN02142989	SRS428688	AANCANM000001072819	GigaDB dataset ID 100157
93	AANCANM000001077210	Angus	AAN	B	11.36	PRJNA176557	SAMN02843142	SRS641738	AANCANM000001077210	GigaDB dataset ID 100157
94	AANCANM000001086586	Angus	AAN	B	11.21	PRJNA176557	SAMN02843143	SRS641740	AANCANM000001086586	GigaDB dataset ID 100157
95	AANCANM000001169224	Angus	AAN	B	7.89	PRJNA176557	SAMN02142988	SRS428687	AANCANM000001169224	GigaDB dataset ID 100157
96	AANCANM000001303204	Angus	AAN	B	8.33	PRJNA176557	SAMN02142990	SRS428686	AANCANM000001303204	GigaDB dataset ID 100157
97	AANCANM000001504907	Angus	AAN	B	11.62	PRJNA176557	SAMN02843144	SRS641739	AANCANM000001504907	GigaDB dataset ID 100157
98	AANCANM000001545531	Angus	AAN	B	12.19	PRJNA176557	SAMN02843145	SRS641732	AANCANM000001545531	GigaDB dataset ID 100157
99	AANUSAM000002677295	Angus	AAN	B	7.58	PRJNA176557	SAMN02142987	SRS428691	AANUSAM000002677295	GigaDB dataset ID 100157
100	AANUSAM000002719761	Angus	AAN	B	6.86	PRJNA176557	SAMN02142983	SRS428685	AANUSAM000002719761	GigaDB dataset ID 100157
101	AANUSAM000004285114	Angus	AAN	B	14.32	PRJNA176557	SAMN02843061	SRS629670	AANUSAM000004285114	GigaDB dataset ID 100157
102	AANUSAM000006639770	Angus	AAN	B	10.32	PRJNA176557	SAMN02142998	SRS428707	AANUSAM000006639770	GigaDB dataset ID 100157
103	AANUSAM000008974207	Angus	AAN	B	5.87	PRJNA176557	SAMN02143000	SRS428706	AANUSAM000008974207	GigaDB dataset ID 100157
104	AANUSAM000010398616	Angus	AAN	B	7.24	PRJNA176557	SAMN02142984	SRS428683	AANUSAM000010398616	GigaDB dataset ID 100157
105	AANCANM000001121133	Angus	AAN	B	11.57	PRJNA176557	SAMN02841103	SRS629091	AANCANM000001121133	GigaDB dataset ID 100157
106	AANCANM000001121114	Angus	AAN	B	13.01	PRJNA176557	SAMN02841106	SRS629088	AANCANM000001121114	GigaDB dataset ID 100157
107	AANCANM000001413589	Angus	AAN	B	11.08	PRJNA176557	SAMN02841116	SRS629103	AANCANM000001413589	GigaDB dataset ID 100157
108	AANCANM0000KINKA133	Angus	AAN	B	11.39	PRJNA176557	SAMN02842717	SRS629331	AANCANM0000KINKA133	GigaDB dataset ID 100157
109	AANCANM0000KINKA135	Angus	AAN	B	12.1	PRJNA176557	SAMN02842718	SRS629330	AANCANM0000KINKA135	GigaDB dataset ID 100157
110	AANCANM0000KINKA149	Angus	AAN	B	11.92	PRJNA176557	SAMN02843054	SRS629688	AANCANM0000KINKA149	GigaDB dataset ID 100157
111	AANCANM0000KINKA281	Angus	AAN	B	11.35	PRJNA176557	SAMN02843055	SRS629690	AANCANM0000KINKA281	GigaDB dataset ID 100157
112	AANCANM000001067384	Angus	AAN	B	12.24	PRJNA176557	SAMN02843079	SRS629677	AANCANM000001067384	GigaDB dataset ID 100157
113	AANCANM000001067440	Angus	AAN	B	12.36	PRJNA176557	SAMN02843101	SRS631217	AANCANM000001067440	GigaDB dataset ID 100157
114	AANUSAM000014725035	Angus	AAN	B	16.52	PRJNA176557	SAMN02843103	SRS631229	AANUSAM000014725035	GigaDB dataset ID 100157
115	AANCANM000001295406	Angus	AAN	B	15.78	PRJNA176557	SAMN02843131	SRS631214	AANCANM000001295406	GigaDB dataset ID 100157
116	AANCANM000001267535	Angus	AAN	B	11.1	PRJNA176557	SAMN02839607	SRS628375	AANCANM000001267535	GigaDB dataset ID 100157
117	AANUSAM000012309327	Angus	AAN	B	6.14	PRJNA176557	SAMN01915332	SRS428681	AANUSAM000012309327	GigaDB dataset ID 100157
118	AANUSAM000011563543	Angus	AAN	B	5.96	PRJNA176557	SAMN01915335	SRS428682	AANUSAM000011563543	GigaDB dataset ID 100157
119	AANUSAM000011451070	Angus	AAN	B	7.85	PRJNA176557	SAMN01915336	SRS428674	AANUSAM000011451070	GigaDB dataset ID 100157
120	AANCANM000000976295	Angus	AAN	B	7.59	PRJNA176557	SAMN01915339	SRS428675	AANCANM000000976295	GigaDB dataset ID 100157
121	AANCANM000001256842	Angus	AAN	B	7.77	PRJNA176557	SAMN01915337	SRS428672	AANCANM000001256842	GigaDB dataset ID 100157
122	AANCANM000000912768	Angus	AAN	B	7.28	PRJNA176557	SAMN01915341	SRS428668	AANCANM000000912768	GigaDB dataset ID 100157
123	AANCANM000001356841	Angus	AAN	B	6.88	PRJNA256210	SAMN02941168	SRS666693	AANCANM000001356841	GigaDB dataset ID 100157
124	AANUSAM000010586502	Angus	AAN	B	6.37	PRJNA256210	SAMN02941169	SRS666774	AANUSAM000010586502	GigaDB dataset ID 100157
125	AANUSAM000011261777	Angus	AAN	B	6.42	PRJNA256210	SAMN02941170	SRS666771	AANUSAM000011261777	GigaDB dataset ID 100157
126	AANUSAM000011901155	Angus	AAN	B	6.83	PRJNA256210	SAMN02941171	SRS666769	AANUSAM000011901155	GigaDB dataset ID 100157
127	AANUSAM000013207590	Angus	AAN	B	6.38	PRJNA256210	SAMN02941172	SRS666770	AANUSAM000013207590	GigaDB dataset ID 100157
128	AANUSAM000013286246	Angus	AAN	B	7.14	PRJNA256210	SAMN02941173	SRS666692	AANUSAM000013286246	GigaDB dataset ID 100157
129	AANUSAM000013936986	Angus	AAN	B	6.31	PRJNA256210	SAMN02941174	SRS666768	AANUSAM000013936986	GigaDB dataset ID 100157
130	AANUSAM000013320150	Angus	AAN	B	6.26	PRJNA256210	SAMN02941204	SRS666767	AANUSAM000013320150	GigaDB dataset ID 100157
131	AANUSAM000015148659	Angus	AAN	B	6.74	PRJNA256210	SAMN02941205	SRS666772	AANUSAM000015148659	GigaDB dataset ID 100157
132	AANCANM00ONGOLD87HC	Angus	AAN	B	7.29	PRJNA256210	SAMN02941210	SRS666773	AANCANM00ONGOLD87HC	GigaDB dataset ID 100157
133	BAQCANM0000000R8616	Blonde d'Aquitaine	BAQ	B	7.64	PRJNA176557	SAMN01915355	SRS428663	BAQCANM0000000R8616	GigaDB dataset ID 100157
134	BBRCANM000001122453	Beef Booster	BBR	B	12.26	PRJNA176557	SAMN02841104	SRS629089	BBRCANM000001122453	GigaDB dataset ID 100157
135	BBRCANM000001202878	Beef Booster	BBR	B	11.61	PRJNA176557	SAMN02842699	SRS629335	BBRCANM000001202878	GigaDB dataset ID 100157
136	BBRCANM000001120939	Beef Booster	BBR	B	12.14	PRJNA176557	SAMN02842713	SRS629320	BBRCANM000001120939	GigaDB dataset ID 100157
137	BBRCANM000001098046	Beef Booster	BBR	B	14.41	PRJNA176557	SAMN02843115	SRS631183	BBRCANM000001098046	GigaDB dataset ID 100157
138	BBRCANM000001100016	Beef Booster	BBR	B	14.49	PRJNA176557	SAMN02843116	SRS631184	BBRCANM000001100016	GigaDB dataset ID 100157
139	BBRCANM000001111526	Beef Booster	BBR	B	15.4	PRJNA176557	SAMN02843117	SRS631182	BBRCANM000001111526	GigaDB dataset ID 100157
140	BBRCANM000001113008	Beef Booster	BBR	B	14.11	PRJNA176557	SAMN02843118	SRS631181	BBRCANM000001113008	GigaDB dataset ID 100157
141	BBRCANM000001115559	Beef Booster	BBR	B	15.02	PRJNA176557	SAMN02843119	SRS631185	BBRCANM000001115559	GigaDB dataset ID 100157
142	BBRCANM000001116394	Beef Booster	BBR	B	10.34	PRJNA176557	SAMN02842697	SRS629337	BBRCANM000001116394	GigaDB dataset ID 100157
143	BBRCANM000001122240	Beef Booster	BBR	B	17.2	PRJNA176557	SAMN02843104	SRS631231	BBRCANM000001122240	GigaDB dataset ID 100157
144	BBRCANM000001122554	Beef Booster	BBR	B	16.46	PRJNA176557	SAMN02843105	SRS631233	BBRCANM000001122554	GigaDB dataset ID 100157
145	BBRCANM000001124865	Beef Booster	BBR	B	11.45	PRJNA176557	SAMN02842698	SRS629336	BBRCANM000001124865	GigaDB dataset ID 100157
146	BBRCANM000001207149	Beef Booster	BBR	B	17.2	PRJNA176557	SAMN02843106	SRS631227	BBRCANM000001207149	GigaDB dataset ID 100157
147	BBRCANM000001208601	Beef Booster	BBR	B	5.81	PRJNA176557	SAMN02842703	SRS629319	BBRCANM000001208601	GigaDB dataset ID 100157
148	BBRCANM000001209142	Beef Booster	BBR	B	15.78	PRJNA176557	SAMN02843107	SRS631228	BBRCANM000001209142	GigaDB dataset ID 100157
149	BBRCANM000001116624	Beef Booster	BBR	B	12.45	PRJNA176557	SAMN02843146	SRS641733	BBRCANM000001116624	GigaDB dataset ID 100157
150	CHACANM0000MC293022	Charolais	CHA	B	10.86	PRJNA176557	SAMN02842700	SRS629334	CHACANM0000MC293022	GigaDB dataset ID 100157
151	CHACANM0000MC236083	Charolais	CHA	B	14.82	PRJNA176557	SAMN02842715	SRS629321	CHACANM0000MC236083	GigaDB dataset ID 100157
152	CHACANM0000MC226735	Charolais	CHA	B	11.04	PRJNA176557	SAMN02843056	SRS629687	CHACANM0000MC226735	GigaDB dataset ID 100157
153	CHACANM0000MC250513	Charolais	CHA	B	12.61	PRJNA176557	SAMN02843058	SRS629686	CHACANM0000MC250513	GigaDB dataset ID 100157
154	CHACANM0000MC106929	Charolais	CHA	B	16.5	PRJNA176557	SAMN02843108	SRS631230	CHACANM0000MC106929	GigaDB dataset ID 100157
155	CHACANM0000MC299727	Charolais	CHA	B	11.96	PRJNA176557	SAMN02839609	SRS628370	CHACANM0000MC299727	GigaDB dataset ID 100157
156	CHAAUSM000002UPP46E	Charolais	CHA	B	10.49	PRJNA176557	SAMN02842704	SRS629324	CHAAUSM000002UPP46E	GigaDB dataset ID 100157
157	CHACANM000000FMC409	Charolais	CHA	B	11.37	PRJNA176557	SAMN02842705	SRS629327	CHACANM000000FMC409	GigaDB dataset ID 100157
158	CHACANM00000MC64448	Charolais	CHA	B	13.09	PRJNA176557	SAMN02842706	SRS629328	CHACANM00000MC64448	GigaDB dataset ID 100157
159	CHACANM0000MC140502	Charolais	CHA	B	14.24	PRJNA176557	SAMN02839608	SRS628369	CHACANM0000MC140502	GigaDB dataset ID 100157
160	CHACANM0000MC178117	Charolais	CHA	B	16.33	PRJNA176557	SAMN02843066	SRS629691	CHACANM0000MC178117	GigaDB dataset ID 100157
161	CHACANM0000RMC30160	Charolais	CHA	B	12.05	PRJNA176557	SAMN02839610	SRS628372	CHACANM0000RMC30160	GigaDB dataset ID 100157
162	CHAFRAM004240299352	Charolais	CHA	B	11.69	PRJNA176557	SAMN02839611	SRS628376	CHAFRAM004240299352	GigaDB dataset ID 100157
163	CHAFRAM005872122876	Charolais	CHA	B	8.51	PRJNA176557	SAMN02142992	SRS428699	CHAFRAM005872122876	GigaDB dataset ID 100157
164	CHAFRAM005874114052	Charolais	CHA	B	15	PRJNA176557	SAMN02843123	SRS631207	CHAFRAM005874114052	GigaDB dataset ID 100157
165	CHAFRAM005882101816	Charolais	CHA	B	8.42	PRJNA176557	SAMN02142993	SRS428700	CHAFRAM005882101816	GigaDB dataset ID 100157
166	CHAUSAM00000M244289	Charolais	CHA	B	7.59	PRJNA176557	SAMN02142991	SRS428698	CHAUSAM00000M244289	GigaDB dataset ID 100157
167	CHAUSAM00000M411450	Charolais	CHA	B	10.5	PRJNA176557	SAMN02839612	SRS628371	CHAUSAM00000M411450	GigaDB dataset ID 100157
168	CHAUSAM0000MC190391	Charolais	CHA	B	7.87	PRJNA176557	SAMN02142994	SRS428702	CHAUSAM0000MC190391	GigaDB dataset ID 100157
169	CHAUSAM0000MC243075	Charolais	CHA	B	8.13	PRJNA176557	SAMN02142995	SRS428703	CHAUSAM0000MC243075	GigaDB dataset ID 100157
170	CHACANM0000RMC28323	Charolais	CHA	B	8.3	PRJNA176557	SAMN01915352	SRS428660	CHACANM0000RMC28323	GigaDB dataset ID 100157
171	CHACANM00000FMC5641	Charolais	CHA	B	8.28	PRJNA176557	SAMN01915354	SRS428678	CHACANM00000FMC5641	GigaDB dataset ID 100157
172	CHACANM00000FMC6365	Charolais	CHA	B	5.86	PRJNA256210	SAMN02941176	SRS666720	CHACANM00000FMC6365	GigaDB dataset ID 100157
173	CHACANM00000MC62739	Charolais	CHA	B	6.03	PRJNA256210	SAMN02941177	SRS666715	CHACANM00000MC62739	GigaDB dataset ID 100157
174	CHACANM0000MC226738	Charolais	CHA	B	6.16	PRJNA256210	SAMN02941178	SRS666710	CHACANM0000MC226738	GigaDB dataset ID 100157
175	DEVGBRM000000015072	Devon	DEV	B	12.5	PRJNA176557	SAMN02841105	SRS629090	DEVGBRM000000015072	GigaDB dataset ID 100157
176	GVHCANM0000000CDGV4	Gelbvieh	GVH	B	12.42	PRJNA176557	SAMN02842707	SRS629325	GVHCANM0000000CDGV4	GigaDB dataset ID 100157
177	GVHCANM000CDGV38715	Gelbvieh	GVH	B	9.17	PRJNA176557	SAMN02843059	SRS629685	GVHCANM000CDGV38715	GigaDB dataset ID 100157
178	GVHCANM000CDGV38819	Gelbvieh	GVH	B	14.26	PRJNA176557	SAMN02843062	SRS629669	GVHCANM000CDGV38819	GigaDB dataset ID 100157
179	GVHCANM000CDGV38968	Gelbvieh	GVH	B	11.61	PRJNA176557	SAMN02841107	SRS629100	GVHCANM000CDGV38968	GigaDB dataset ID 100157
180	GVHCANM000CDGV79007	Gelbvieh	GVH	B	12.75	PRJNA176557	SAMN02839600	SRS628366	GVHCANM000CDGV79007	GigaDB dataset ID 100157
181	GVHCANM000CDGV86544	Gelbvieh	GVH	B	12.54	PRJNA176557	SAMN02843070	SRS629682	GVHCANM000CDGV86544	GigaDB dataset ID 100157
182	GVHCANM000CDGV94481	Gelbvieh	GVH	B	11.28	PRJNA176557	SAMN02839601	SRS628363	GVHCANM000CDGV94481	GigaDB dataset ID 100157
183	GVHCANM000CDGV94510	Gelbvieh	GVH	B	13.24	PRJNA176557	SAMN02843075	SRS629675	GVHCANM000CDGV94510	GigaDB dataset ID 100157
184	GVHCANM00CDGV101001	Gelbvieh	GVH	B	12.02	PRJNA176557	SAMN02843088	SRS631222	GVHCANM00CDGV101001	GigaDB dataset ID 100157
185	GVHCANM00CDGV104143	Gelbvieh	GVH	B	12.32	PRJNA176557	SAMN02843071	SRS629679	GVHCANM00CDGV104143	GigaDB dataset ID 100157
186	GVHCANM00CDGV107639	Gelbvieh	GVH	B	14.21	PRJNA176557	SAMN02843076	SRS629674	GVHCANM00CDGV107639	GigaDB dataset ID 100157
187	GVHCANM00CDGV108847	Gelbvieh	GVH	B	13.61	PRJNA176557	SAMN02843077	SRS629676	GVHCANM00CDGV108847	GigaDB dataset ID 100157
188	GVHCANM00CDGV108879	Gelbvieh	GVH	B	12.06	PRJNA176557	SAMN02843089	SRS631221	GVHCANM00CDGV108879	GigaDB dataset ID 100157
189	GVHCANM00CDGV121304	Gelbvieh	GVH	B	12.58	PRJNA176557	SAMN02843072	SRS629683	GVHCANM00CDGV121304	GigaDB dataset ID 100157
190	GVHCANM00CDGV122604	Gelbvieh	GVH	B	13.78	PRJNA176557	SAMN02843078	SRS629673	GVHCANM00CDGV122604	GigaDB dataset ID 100157
191	GVHDEUM000000606526	Gelbvieh	GVH	B	10.83	PRJNA176557	SAMN02839602	SRS628364	GVHDEUM000000606526	GigaDB dataset ID 100157
192	GVHDEUM000000CGA88C	Gelbvieh	GVH	B	21.57	PRJNA176557	SAMN02839603	SRS628367	GVHDEUM000000CGA88C	GigaDB dataset ID 100157
193	GVHDEUM000000LAF01M	Gelbvieh	GVH	B	9.32	PRJNA176557	SAMN02839604	SRS628368	GVHDEUM000000LAF01M	GigaDB dataset ID 100157
194	GVHUSAM000000AMGV12	Gelbvieh	GVH	B	12.12	PRJNA176557	SAMN02843060	SRS629684	GVHUSAM000000AMGV12	GigaDB dataset ID 100157
195	GVHUSAM000AMGV40966	Gelbvieh	GVH	B	17.42	PRJNA176557	SAMN02843067	SRS629693	GVHUSAM000AMGV40966	GigaDB dataset ID 100157
196	GVHUSAM00AMGV155653	Gelbvieh	GVH	B	11.84	PRJNA176557	SAMN02842708	SRS629326	GVHUSAM00AMGV155653	GigaDB dataset ID 100157
197	GVHUSAM00AMGV214489	Gelbvieh	GVH	B	14.47	PRJNA176557	SAMN02843096	SRS631197	GVHUSAM00AMGV214489	GigaDB dataset ID 100157
198	GVHUSAM00AMGV405990	Gelbvieh	GVH	B	12.14	PRJNA176557	SAMN02843073	SRS629681	GVHUSAM00AMGV405990	GigaDB dataset ID 100157
199	GVHUSAM00AMGV805882	Gelbvieh	GVH	B	12.78	PRJNA176557	SAMN02843074	SRS629680	GVHUSAM00AMGV805882	GigaDB dataset ID 100157
200	GVHCANM0000CDGV1038	Gelbvieh	GVH	B	16.57	PRJNA176557	SAMN02843150	SRS641742	GVHCANM0000CDGV1038	GigaDB dataset ID 100157
201	GVHCANM000CDGV30956	Gelbvieh	GVH	B	17.27	PRJNA176557	SAMN02843153	SRS641714	GVHCANM000CDGV30956	GigaDB dataset ID 100157
202	GVHUSAM000CDGV74720	Gelbvieh	GVH	B	8.92	PRJNA176557	SAMN01915342	SRS428670	GVHUSAM000CDGV74720	GigaDB dataset ID 100157
203	GVHUSAM00AMGV375086	Gelbvieh	GVH	B	7.46	PRJNA176557	SAMN01915344	SRS428679	GVHUSAM00AMGV375086	GigaDB dataset ID 100157
204	HERCANM000C02900324	Hereford	HER	B	13.85	PRJNA176557	SAMN02842709	SRS629339	HERCANM000C02900324	GigaDB dataset ID 100157
205	HERCANM000C02906123	Hereford	HER	B	13.43	PRJNA176557	SAMN02842710	SRS629340	HERCANM000C02906123	GigaDB dataset ID 100157
206	HERCANM000C02699070	Hereford	HER	B	8.65	PRJNA176557	SAMN01915353	SRS428669	HERCANM000C02699070	GigaDB dataset ID 100157
207	HERCANM000C00523214	Hereford	HER	B	15.41	PRJNA176557	SAMN02843132	SRS631213	HERCANM000C00523214	GigaDB dataset ID 100157
208	HERCANM000C01047851	Hereford	HER	B	13.1	PRJNA176557	SAMN02843090	SRS631223	HERCANM000C01047851	GigaDB dataset ID 100157
209	HERCANM000C01300069	Hereford	HER	B	11.6	PRJNA176557	SAMN02841110	SRS629096	HERCANM000C01300069	GigaDB dataset ID 100157
210	HERCANM000C01335977	Hereford	HER	B	12.72	PRJNA176557	SAMN02843091	SRS631225	HERCANM000C01335977	GigaDB dataset ID 100157
211	HERCANM000C01456610	Hereford	HER	B	17.07	PRJNA176557	SAMN02843109	SRS631226	HERCANM000C01456610	GigaDB dataset ID 100157
212	HERCANM000C01589795	Hereford	HER	B	12.83	PRJNA176557	SAMN02843097	SRS631195	HERCANM000C01589795	GigaDB dataset ID 100157
213	HERCANM000C01886795	Hereford	HER	B	15.89	PRJNA176557	SAMN02843133	SRS631216	HERCANM000C01886795	GigaDB dataset ID 100157
214	HERCANM000C02020446	Hereford	HER	B	12.09	PRJNA176557	SAMN02841108	SRS629099	HERCANM000C02020446	GigaDB dataset ID 100157
215	HERCANM000C02170890	Hereford	HER	B	16.39	PRJNA176557	SAMN02843068	SRS629694	HERCANM000C02170890	GigaDB dataset ID 100157
216	HERCANM000C02250230	Hereford	HER	B	13.01	PRJNA176557	SAMN02843092	SRS631224	HERCANM000C02250230	GigaDB dataset ID 100157
217	HERCANM000C02268244	Hereford	HER	B	11.38	PRJNA176557	SAMN02843098	SRS631198	HERCANM000C02268244	GigaDB dataset ID 100157
218	HERCANM000C02319508	Hereford	HER	B	16.09	PRJNA176557	SAMN02843134	SRS631211	HERCANM000C02319508	GigaDB dataset ID 100157
219	HERCANM000C02356049	Hereford	HER	B	20.21	PRJNA176557	SAMN02142997	SRS647349	HERCANM000C02356049	GigaDB dataset ID 100157
220	HERCANM000C02509999	Hereford	HER	B	12.5	PRJNA176557	SAMN02843111	SRS631192	HERCANM000C02509999	GigaDB dataset ID 100157
221	HERCANM000C02698670	Hereford	HER	B	11.29	PRJNA176557	SAMN02843112	SRS631190	HERCANM000C02698670	GigaDB dataset ID 100157
222	HERCANM000C02728663	Hereford	HER	B	13.72	PRJNA176557	SAMN02843113	SRS631191	HERCANM000C02728663	GigaDB dataset ID 100157
223	HERCANM000C02738219	Hereford	HER	B	10.94	PRJNA176557	SAMN02843099	SRS631194	HERCANM000C02738219	GigaDB dataset ID 100157
224	HERCANM000C02755740	Hereford	HER	B	7.74	PRJNA176557	SAMN02839605	SRS628365	HERCANM000C02755740	GigaDB dataset ID 100157
225	HERCANM000C02764160	Hereford	HER	B	11.09	PRJNA176557	SAMN02841111	SRS629095	HERCANM000C02764160	GigaDB dataset ID 100157
226	HERCANM000C02764939	Hereford	HER	B	10.9	PRJNA176557	SAMN02841112	SRS629094	HERCANM000C02764939	GigaDB dataset ID 100157
227	HERCANM000C02789138	Hereford	HER	B	12.22	PRJNA176557	SAMN02841113	SRS629092	HERCANM000C02789138	GigaDB dataset ID 100157
228	HERCANM000C02828255	Hereford	HER	B	10.43	PRJNA176557	SAMN02839606	SRS628362	HERCANM000C02828255	GigaDB dataset ID 100157
229	HERUSAM000015587538	Hereford	HER	B	7.51	PRJNA176557	SAMN02142996	SRS428701	HERUSAM000015587538	GigaDB dataset ID 100157
230	HERUSAM000018829210	Hereford	HER	B	11.58	PRJNA176557	SAMN02841114	SRS629097	HERUSAM000018829210	GigaDB dataset ID 100157
231	HERUSAM000018837770	Hereford	HER	B	10.89	PRJNA176557	SAMN02841115	SRS629093	HERUSAM000018837770	GigaDB dataset ID 100157
232	HERUSAM000019219455	Hereford	HER	B	15.33	PRJNA176557	SAMN02843135	SRS631208	HERUSAM000019219455	GigaDB dataset ID 100157
233	HERUSAM000021098173	Hereford	HER	B	8.71	PRJNA176557	SAMN02843093	SRS631218	HERUSAM000021098173	GigaDB dataset ID 100157
234	HERUSAM000021219843	Hereford	HER	B	6.2	PRJNA176557	SAMN02143002	SRS428705	HERUSAM000021219843	GigaDB dataset ID 100157
235	HERUSAM000022957495	Hereford	HER	B	4.35	PRJNA176557	SAMN02143004	SRS428704	HERUSAM000022957495	GigaDB dataset ID 100157
236	HERUSAM000023495300	Hereford	HER	B	5.5	PRJNA176557	SAMN02143003	SRS428710	HERUSAM000023495300	GigaDB dataset ID 100157
237	HOLCANM000000290516	Holstein	HOL	B	16.45	PRJNA176557	SAMN02843168	SRS641735	HOLCANM000000290516	GigaDB dataset ID 100157
238	HOLCANM000000327279	Holstein	HOL	B	10.07	PRJNA176557	SAMN02841117	SRS629104	HOLCANM000000327279	GigaDB dataset ID 100157
239	HOLCANM000000334489	Holstein	HOL	B	12.12	PRJNA176557	SAMN02841118	SRS629102	HOLCANM000000334489	GigaDB dataset ID 100157
240	HOLCANM000000335966	Holstein	HOL	B	16.26	PRJNA176557	SAMN02843156	SRS641722	HOLCANM000000335966	GigaDB dataset ID 100157
241	HOLCANM000000376455	Holstein	HOL	B	22.65	PRJNA176557	SAMN02842701	SRS629333	HOLCANM000000376455	GigaDB dataset ID 100157
242	HOLCANM000005279989	Holstein	HOL	B	16	PRJNA176557	SAMN02843157	SRS641727	HOLCANM000005279989	GigaDB dataset ID 100157
243	HOLCANM000005402550	Holstein	HOL	B	14.98	PRJNA176557	SAMN02843158	SRS641719	HOLCANM000005402550	GigaDB dataset ID 100157
244	HOLCANM000005429693	Holstein	HOL	B	15.18	PRJNA176557	SAMN02843159	SRS641726	HOLCANM000005429693	GigaDB dataset ID 100157
245	HOLCANM000005757117	Holstein	HOL	B	12.71	PRJNA176557	SAMN02842711	SRS629342	HOLCANM000005757117	GigaDB dataset ID 100157
246	HOLCANM000006026421	Holstein	HOL	B	12.51	PRJNA176557	SAMN02841109	SRS629098	HOLCANM000006026421	GigaDB dataset ID 100157
247	HOLCANM000006790237	Holstein	HOL	B	15.56	PRJNA176557	SAMN02843160	SRS641723	HOLCANM000006790237	GigaDB dataset ID 100157
248	HOLCANM000006820564	Holstein	HOL	B	12.08	PRJNA176557	SAMN02843139	SRS631199	HOLCANM000006820564	GigaDB dataset ID 100157
249	HOLCANM000006830327	Holstein	HOL	B	16.12	PRJNA176557	SAMN02843161	SRS641725	HOLCANM000006830327	GigaDB dataset ID 100157
250	HOLCANM000006947936	Holstein	HOL	B	15.95	PRJNA176557	SAMN02843162	SRS641718	HOLCANM000006947936	GigaDB dataset ID 100157
251	HOLCANM000007220817	Holstein	HOL	B	13.26	PRJNA176557	SAMN02843169	SRS641750	HOLCANM000007220817	GigaDB dataset ID 100157
252	HOLCANM000007329252	Holstein	HOL	B	14.63	PRJNA176557	SAMN02843124	SRS631206	HOLCANM000007329252	GigaDB dataset ID 100157
253	HOLCANM000007746123	Holstein	HOL	B	16.29	PRJNA176557	SAMN02843163	SRS641720	HOLCANM000007746123	GigaDB dataset ID 100157
254	HOLCANM000007816429	Holstein	HOL	B	14.76	PRJNA176557	SAMN02843125	SRS631204	HOLCANM000007816429	GigaDB dataset ID 100157
255	HOLCANM000009324236	Holstein	HOL	B	14.69	PRJNA176557	SAMN02843120	SRS631186	HOLCANM000009324236	GigaDB dataset ID 100157
256	HOLCANM000009428124	Holstein	HOL	B	12.81	PRJNA176557	SAMN02843154	SRS641754	HOLCANM000009428124	GigaDB dataset ID 100157
257	HOLCANM000100745543	Holstein	HOL	B	11.89	PRJNA176557	SAMN02841119	SRS629101	HOLCANM000100745543	GigaDB dataset ID 100157
258	HOLCANM000101098586	Holstein	HOL	B	11.28	PRJNA176557	SAMN02843170	SRS641748	HOLCANM000101098586	GigaDB dataset ID 100157
259	HOLDEUM000000253642	Holstein	HOL	B	11.98	PRJNA176557	SAMN02843179	SRS641729	HOLDEUM000000253642	GigaDB dataset ID 100157
260	HOLGBRM000000598172	Holstein	HOL	B	13.05	PRJNA176557	SAMN02842716	SRS629323	HOLGBRM000000598172	GigaDB dataset ID 100157
261	HOLITAM006001001962	Holstein	HOL	B	12.32	PRJNA176557	SAMN02843114	SRS631189	HOLITAM006001001962	GigaDB dataset ID 100157
262	HOLITAM017990915143	Holstein	HOL	B	14.93	PRJNA176557	SAMN02843126	SRS631209	HOLITAM017990915143	GigaDB dataset ID 100157
263	HOLUSAM000002234121	Holstein	HOL	B	14.45	PRJNA176557	SAMN02843140	SRS631200	HOLUSAM000002234121	GigaDB dataset ID 100157
264	HOLUSAM000002265005	Holstein	HOL	B	11.58	PRJNA176557	SAMN02843180	SRS641728	HOLUSAM000002265005	GigaDB dataset ID 100157
265	HOLUSAM000002266677	Holstein	HOL	B	13.11	PRJNA176557	SAMN02843171	SRS641749	HOLUSAM000002266677	GigaDB dataset ID 100157
266	HOLUSAM000002284915	Holstein	HOL	B	10.89	PRJNA176557	SAMN02843155	SRS641753	HOLUSAM000002284915	GigaDB dataset ID 100157
267	HOLUSAM000002297473	Holstein	HOL	B	11.59	PRJNA176557	SAMN02843181	SRS641731	HOLUSAM000002297473	GigaDB dataset ID 100157
268	HOLUSAM000017129288	Holstein	HOL	B	15.86	PRJNA176557	SAMN02843164	SRS641716	HOLUSAM000017129288	GigaDB dataset ID 100157
269	HOLUSAM000017131025	Holstein	HOL	B	13.11	PRJNA176557	SAMN02843172	SRS641745	HOLUSAM000017131025	GigaDB dataset ID 100157
270	HOLUSAM000017349617	Holstein	HOL	B	14.55	PRJNA176557	SAMN02843127	SRS631205	HOLUSAM000017349617	GigaDB dataset ID 100157
271	HOLUSAM000050750432	Holstein	HOL	B	15.73	PRJNA176557	SAMN02843165	SRS641721	HOLUSAM000050750432	GigaDB dataset ID 100157
272	HOLUSAM000062065919	Holstein	HOL	B	13.67	PRJNA176557	SAMN02843173	SRS641752	HOLUSAM000062065919	GigaDB dataset ID 100157
273	HOLUSAM000062768990	Holstein	HOL	B	12.96	PRJNA176557	SAMN02843174	SRS641747	HOLUSAM000062768990	GigaDB dataset ID 100157
274	HOLUSAM000065258473	Holstein	HOL	B	13.35	PRJNA176557	SAMN02843175	SRS641751	HOLUSAM000065258473	GigaDB dataset ID 100157
275	HOLUSAM000069080973	Holstein	HOL	B	15.5	PRJNA176557	SAMN02843128	SRS631202	HOLUSAM000069080973	GigaDB dataset ID 100157
276	HOLUSAM000123066734	Holstein	HOL	B	15.33	PRJNA176557	SAMN02843129	SRS631201	HOLUSAM000123066734	GigaDB dataset ID 100157
277	HOLUSAM000130161253	Holstein	HOL	B	13.57	PRJNA176557	SAMN02843176	SRS641743	HOLUSAM000130161253	GigaDB dataset ID 100157
278	HOLUSAM000130588960	Holstein	HOL	B	16.4	PRJNA176557	SAMN02843166	SRS641724	HOLUSAM000130588960	GigaDB dataset ID 100157
279	HOLUSAM000132967734	Holstein	HOL	B	11.06	PRJNA176557	SAMN02843182	SRS641730	HOLUSAM000132967734	GigaDB dataset ID 100157
280	HOLUSAM000132973942	Holstein	HOL	B	16.92	PRJNA176557	SAMN02843110	SRS631232	HOLUSAM000132973942	GigaDB dataset ID 100157
281	HOLUSAM000133573930	Holstein	HOL	B	15.7	PRJNA176557	SAMN02843130	SRS631203	HOLUSAM000133573930	GigaDB dataset ID 100157
282	HOLUSAM000137974489	Holstein	HOL	B	15.7	PRJNA176557	SAMN02843167	SRS641717	HOLUSAM000137974489	GigaDB dataset ID 100157
283	HOLUSAM000138738583	Holstein	HOL	B	13.27	PRJNA176557	SAMN02843177	SRS641746	HOLUSAM000138738583	GigaDB dataset ID 100157
284	HOLUSAM000139471179	Holstein	HOL	B	11.66	PRJNA176557	SAMN02843178	SRS641744	HOLUSAM000139471179	GigaDB dataset ID 100157
285	HYBCANM00000KIN2094	Hybrid	HYB	B	11.37	PRJNA176557	SAMN02842719	SRS629332	HYBCANM00000KIN2094	GigaDB dataset ID 100157
286	HYBCANM0000KINCB467	Hybrid	HYB	B	11.68	PRJNA176557	SAMN02842720	SRS629329	HYBCANM0000KINCB467	GigaDB dataset ID 100157
287	HYBCANM000KINKB1174	Hybrid	HYB	B	12.02	PRJNA176557	SAMN02843057	SRS629689	HYBCANM000KINKB1174	GigaDB dataset ID 100157
288	LIMCANM00CPM0128675	Limousin	LIM	B	7.85	PRJNA176557	SAMN01915357	SRS428692	LIMCANM00CPM0128675	GigaDB dataset ID 100157
289	LIMUSAM00NPM1052834	Limousin	LIM	B	8.92	PRJNA176557	SAMN01915358	SRS428694	LIMUSAM00NPM1052834	GigaDB dataset ID 100157
290	LIMCANM00CPM0130839	Limousin	LIM	B	8.06	PRJNA176557	SAMN01920653	SRS428696	LIMCANM00CPM0130839	GigaDB dataset ID 100157
291	LIMCANM0000CFM22324	Limousin	LIM	B	8.03	PRJNA176557	SAMN01915360	SRS428697	LIMCANM0000CFM22324	GigaDB dataset ID 100157
292	LIMCANM00CFM0001419	Limousin	LIM	B	12.58	PRJNA176557	SAMN02843094	SRS631220	LIMCANM00CFM0001419	GigaDB dataset ID 100157
293	LIMFRAM008780001156	Limousin	LIM	B	12.31	PRJNA176557	SAMN02843095	SRS631219	LIMFRAM008780001156	GigaDB dataset ID 100157
294	PIEITAM0000CN3516ID	Piedmont	PIE	B	8.32	PRJNA176557	SAMN01915349	SRS428665	PIEITAM0000CN3516ID	GigaDB dataset ID 100157
295	PIEITAM0000CN49471C	Piedmont	PIE	B	7.7	PRJNA176557	SAMN01915345	SRS428662	PIEITAM0000CN49471C	GigaDB dataset ID 100157
296	PIEITAM078CN161C037	Piedmont	PIE	B	7.61	PRJNA256210	SAMN02941215	SRS666714	PIEITAM078CN161C037	GigaDB dataset ID 100157
297	PIEITAM004901026491	Piedmont	PIE	B	7.47	PRJNA256210	SAMN02941216	SRS666704	PIEITAM004901026491	GigaDB dataset ID 100157
298	PIEITAM040CN010B014	Piedmont	PIE	B	7.14	PRJNA256210	SAMN02941217	SRS666711	PIEITAM040CN010B014	GigaDB dataset ID 100157
299	PIEITAM004902068467	Piedmont	PIE	B	6.01	PRJNA256210	SAMN02941218	SRS666707	PIEITAM004902068467	GigaDB dataset ID 100157
300	PIEITAM004901028698	Piedmont	PIE	B	6.36	PRJNA256210	SAMN02941219	SRS666712	PIEITAM004901028698	GigaDB dataset ID 100157
301	RANCANM000000507461	Red Angus	RAN	B	14.15	PRJNA176557	SAMN02843102	SRS631196	RANCANM000000507461	GigaDB dataset ID 100157
302	RANCANM000000788836	Red Angus	RAN	B	15.63	PRJNA176557	SAMN02843121	SRS631188	RANCANM000000788836	GigaDB dataset ID 100157
303	RANCANM000000845572	Red Angus	RAN	B	10.68	PRJNA176557	SAMN02842712	SRS629341	RANCANM000000845572	GigaDB dataset ID 100157
304	RANCANM000000913923	Red Angus	RAN	B	16.53	PRJNA176557	SAMN02843151	SRS641741	RANCANM000000913923	GigaDB dataset ID 100157
305	RANCANM000001016963	Red Angus	RAN	B	13.53	PRJNA176557	SAMN02843147	SRS641736	RANCANM000001016963	GigaDB dataset ID 100157
306	RANCANM000001039064	Red Angus	RAN	B	14.22	PRJNA176557	SAMN02843122	SRS631187	RANCANM000001039064	GigaDB dataset ID 100157
307	RANCANM000001316097	Red Angus	RAN	B	12.72	PRJNA176557	SAMN02843148	SRS641734	RANCANM000001316097	GigaDB dataset ID 100157
308	RANCANM000001577397	Red Angus	RAN	B	12.52	PRJNA176557	SAMN02843149	SRS641737	RANCANM000001577397	GigaDB dataset ID 100157
309	RANUSAM000000001267	Red Angus	RAN	B	14.56	PRJNA176557	SAMN02843063	SRS629672	RANUSAM000000001267	GigaDB dataset ID 100157
310	RANUSAM000000013072	Red Angus	RAN	B	5.9	PRJNA176557	SAMN02142999	SRS428709	RANUSAM000000013072	GigaDB dataset ID 100157
311	RANUSAM000000832407	Red Angus	RAN	B	5.19	PRJNA176557	SAMN02143001	SRS428708	RANUSAM000000832407	GigaDB dataset ID 100157
312	RANCANM000001379655	Red Angus	RAN	B	11.26	PRJNA176557	SAMN02842702	SRS629338	RANCANM000001379655	GigaDB dataset ID 100157
313	RANCANM000001228327	Red Angus	RAN	B	11.58	PRJNA176557	SAMN02839613	SRS628373	RANCANM000001228327	GigaDB dataset ID 100157
314	RANCANM000001450934	Red Angus	RAN	B	12.48	PRJNA176557	SAMN02839614	SRS628374	RANCANM000001450934	GigaDB dataset ID 100157
315	RANUSAM000000372629	Red Angus	RAN	B	7.82	PRJNA176557	SAMN01915333	SRS428666	RANUSAM000000372629	GigaDB dataset ID 100157
316	RANUSAM000000574873	Red Angus	RAN	B	7.77	PRJNA176557	SAMN01915334	SRS428667	RANUSAM000000574873	GigaDB dataset ID 100157
317	RANCANM000000914772	Red Angus	RAN	B	8.56	PRJNA176557	SAMN01915350	SRS428676	RANCANM000000914772	GigaDB dataset ID 100157
318	RANCANM000001029077	Red Angus	RAN	B	6.93	PRJNA176557	SAMN01915338	SRS428673	RANCANM000001029077	GigaDB dataset ID 100157
319	RANCANM0000GOLD690F	Red Angus	RAN	B	7.55	PRJNA176557	SAMN01915346	SRS428664	RANCANM0000GOLD690F	GigaDB dataset ID 100157
320	RANCANM000000967676	Red Angus	RAN	B	7.95	PRJNA176557	SAMN01915356	SRS428693	RANCANM000000967676	GigaDB dataset ID 100157
321	RANCANM000000912788	Red Angus	RAN	B	8.52	PRJNA176557	SAMN01915359	SRS428695	RANCANM000000912788	GigaDB dataset ID 100157
322	RANUSAM000000904822	Red Angus	RAN	B	9.11	PRJNA256210	SAMN02941175	SRS666690	RANUSAM000000904822	GigaDB dataset ID 100157
323	RANUSAM000000859497	Red Angus	RAN	B	6.85	PRJNA256210	SAMN02941203	SRS666722	RANUSAM000000859497	GigaDB dataset ID 100157
324	RANCANM000000802442	Red Angus	RAN	B	6.32	PRJNA256210	SAMN02941206	SRS666721	RANCANM000000802442	GigaDB dataset ID 100157
325	RANCANM000000929890	Red Angus	RAN	B	7.15	PRJNA256210	SAMN02941207	SRS666691	RANCANM000000929890	GigaDB dataset ID 100157
326	RANCANMONGOLD7141GC	Red Angus	RAN	B	6.61	PRJNA256210	SAMN02941209	SRS666708	RANCANMONGOLD7141GC	GigaDB dataset ID 100157
327	RDPCANM000000000002	Rouge des Pres	RDP	B	14.34	PRJNA176557	SAMN02843065	SRS629678	RDPCANM000000000002	GigaDB dataset ID 100157
328	RDPCANM000000000005	Rouge des Pres	RDP	B	13.54	PRJNA176557	SAMN02843100	SRS631193	RDPCANM000000000005	GigaDB dataset ID 100157
329	RDPCANM000000000024	Rouge des Pres	RDP	B	15.7	PRJNA176557	SAMN02843136	SRS631212	RDPCANM000000000024	GigaDB dataset ID 100157
330	RDPCANM000000000029	Rouge des Pres	RDP	B	14.96	PRJNA176557	SAMN02843137	SRS631210	RDPCANM000000000029	GigaDB dataset ID 100157
331	RDPCANM000000000034	Rouge des Pres	RDP	B	16.6	PRJNA176557	SAMN02843069	SRS629692	RDPCANM000000000034	GigaDB dataset ID 100157
332	RDPCANM000000000035	Rouge des Pres	RDP	B	16.42	PRJNA176557	SAMN02843138	SRS631215	RDPCANM000000000035	GigaDB dataset ID 100157
333	RDPCANM000000000041	Rouge des Pres	RDP	B	13.32	PRJNA176557	SAMN02843064	SRS629671	RDPCANM000000000041	GigaDB dataset ID 100157
334	SALCANM0000SG42255B	Salers	SAL	B	6.76	PRJNA256210	SAMN02941220	SRS666716	SALCANM0000SG42255B	GigaDB dataset ID 100157
335	SIMCANM000000140262	Simmental	SIM	B	12.36	PRJNA256210	SAMN02941179	SRS666734	SIMCANM000000140262	GigaDB dataset ID 100157
336	SIMCANM000000216954	Simmental	SIM	B	11.95	PRJNA256210	SAMN02941180	SRS666729	SIMCANM000000216954	GigaDB dataset ID 100157
337	SIMCANM000000287068	Simmental	SIM	B	12.13	PRJNA256210	SAMN02941181	SRS666727	SIMCANM000000287068	GigaDB dataset ID 100157
338	SIMCANM000000293252	Simmental	SIM	B	12.42	PRJNA256210	SAMN02941182	SRS666731	SIMCANM000000293252	GigaDB dataset ID 100157
339	SIMCANM000000345090	Simmental	SIM	B	12.41	PRJNA256210	SAMN02941183	SRS666730	SIMCANM000000345090	GigaDB dataset ID 100157
340	SIMCANM000000361254	Simmental	SIM	B	11.78	PRJNA256210	SAMN02941184	SRS666735	SIMCANM000000361254	GigaDB dataset ID 100157
341	SIMCANM000000400874	Simmental	SIM	B	11.9	PRJNA256210	SAMN02941185	SRS666732	SIMCANM000000400874	GigaDB dataset ID 100157
342	SIMCANM000000596928	Simmental	SIM	B	13.42	PRJNA256210	SAMN02941186	SRS666728	SIMCANM000000596928	GigaDB dataset ID 100157
343	SIMCANM000000623092	Simmental	SIM	B	12.98	PRJNA256210	SAMN02941187	SRS666725	SIMCANM000000623092	GigaDB dataset ID 100157
344	SIMUSAM000001006805	Simmental	SIM	B	13.28	PRJNA256210	SAMN02941188	SRS666781	SIMUSAM000001006805	GigaDB dataset ID 100157
345	SIMUSAM000001425514	Simmental	SIM	B	11.88	PRJNA256210	SAMN02941189	SRS666787	SIMUSAM000001425514	GigaDB dataset ID 100157
346	SIMUSAM000001600900	Simmental	SIM	B	12.2	PRJNA256210	SAMN02941190	SRS666782	SIMUSAM000001600900	GigaDB dataset ID 100157
347	SIMUSAM000001716917	Simmental	SIM	B	13.89	PRJNA256210	SAMN02941191	SRS666789	SIMUSAM000001716917	GigaDB dataset ID 100157
348	SIMUSAM000001791082	Simmental	SIM	B	10.82	PRJNA256210	SAMN02941192	SRS666794	SIMUSAM000001791082	GigaDB dataset ID 100157
349	SIMUSAM000001818026	Simmental	SIM	B	10.83	PRJNA256210	SAMN02941193	SRS666793	SIMUSAM000001818026	GigaDB dataset ID 100157
350	SIMUSAM000001884316	Simmental	SIM	B	13.26	PRJNA256210	SAMN02941194	SRS666790	SIMUSAM000001884316	GigaDB dataset ID 100157
351	SIMUSAM000001907954	Simmental	SIM	B	12.96	PRJNA256210	SAMN02941195	SRS666791	SIMUSAM000001907954	GigaDB dataset ID 100157
352	SIMUSAM000002002092	Simmental	SIM	B	13.14	PRJNA256210	SAMN02941196	SRS666784	SIMUSAM000002002092	GigaDB dataset ID 100157
353	SIMUSAM000002044500	Simmental	SIM	B	12.06	PRJNA256210	SAMN02941197	SRS666785	SIMUSAM000002044500	GigaDB dataset ID 100157
354	SIMUSAM000002068996	Simmental	SIM	B	13.04	PRJNA256210	SAMN02941198	SRS666776	SIMUSAM000002068996	GigaDB dataset ID 100157
355	SIMUSAM000002081939	Simmental	SIM	B	14.31	PRJNA256210	SAMN02941199	SRS666780	SIMUSAM000002081939	GigaDB dataset ID 100157
356	SIMUSAM000002257912	Simmental	SIM	B	12.19	PRJNA256210	SAMN02941200	SRS666786	SIMUSAM000002257912	GigaDB dataset ID 100157
357	SIMUSAM000002289889	Simmental	SIM	B	13.17	PRJNA256210	SAMN02941201	SRS666783	SIMUSAM000002289889	GigaDB dataset ID 100157
358	SIMUSAM000009617179	Simmental	SIM	B	11.79	PRJNA256210	SAMN02941202	SRS666779	SIMUSAM000009617179	GigaDB dataset ID 100157
359	SIMUSAM000001308819	Simmental	SIM	B	13.15	PRJNA256210	SAMN02941222	SRS666775	SIMUSAM000001308819	GigaDB dataset ID 100157
360	SIMCANM000000172281	Simmental	SIM	B	12.31	PRJNA256210	SAMN02941223	SRS666726	SIMCANM000000172281	GigaDB dataset ID 100157
361	SIMUSAM000001282876	Simmental	SIM	B	12.03	PRJNA256210	SAMN02941224	SRS666788	SIMUSAM000001282876	GigaDB dataset ID 100157
362	SIMUSAM000002240471	Simmental	SIM	B	15.69	PRJNA256210	SAMN02941225	SRS666778	SIMUSAM000002240471	GigaDB dataset ID 100157
363	SIMUSAM000000901761	Simmental	SIM	B	14.07	PRJNA256210	SAMN02941229	SRS666777	SIMUSAM000000901761	GigaDB dataset ID 100157
364	SIMUSAM000000760099	Simmental	SIM	B	11.26	PRJNA256210	SAMN02941230	SRS666792	SIMUSAM000000760099	GigaDB dataset ID 100157
365	SIMCANM000SMRJW46JC	Simmental	SIM	B	11.37	PRJNA256210	SAMN02941231	SRS666733	SIMCANM000SMRJW46JC	GigaDB dataset ID 100157
366	SIMCANM000000248382	Simmental	SIM	B	11.56	PRJNA176557	SAMN10182839	SRS3883245	SIMCANM000000248382	NCBI SRA accession SRP017441
367	SIMUSAM000001140615	Simmental	SIM	B	12.7	PRJNA176557	SAMN10182840	SRS3883244	SIMUSAM000001140615	NCBI SRA accession SRP017441
368	SIMUSAM000002294262	Simmental	SIM	B	11.24	PRJNA176557	SAMN10182841	SRS3883243	SIMUSAM000002294262	NCBI SRA accession SRP017441
369	SIMUSAM000002370545	Simmental	SIM	B	11.51	PRJNA176557	SAMN10182842	SRS3883242	SIMUSAM000002370545	NCBI SRA accession SRP017441
370	XXXCANM0000GOLD858H	Crossbred	XXX	B	7.68	PRJNA176557	SAMN01915348	SRS428680	XXXCANM0000GOLD858H	GigaDB dataset ID 100157
371	XXXCANM000000630201	Crossbred	XXX	B	8.55	PRJNA176557	SAMN01915351	SRS428671	XXXCANM000000630201	GigaDB dataset ID 100157
372	XXXCANM00000CM53871	Crossbred	XXX	B	8.25	PRJNA176557	SAMN01915340	SRS428659	XXXCANM00000CM53871	GigaDB dataset ID 100157
373	XXXUSAM000002247636	Crossbred	XXX	B	8.22	PRJNA176557	SAMN01915343	SRS428661	XXXUSAM000002247636	GigaDB dataset ID 100157
374	XXXCANM000GOLD8104H	Crossbred	XXX	B	8.35	PRJNA176557	SAMN01915347	SRS428677	XXXCANM000GOLD8104H	GigaDB dataset ID 100157
375	XXXCANM0000GVMM16HC	Crossbred	XXX	B	7.2	PRJNA256210	SAMN02941208	SRS666705	XXXCANM0000GVMM16HC	GigaDB dataset ID 100157
376	XXXCANM0ONNLDF329MC	Crossbred	XXX	B	6.78	PRJNA256210	SAMN02941211	SRS666689	XXXCANM0ONNLDF329MC	GigaDB dataset ID 100157
377	XXXCANM0ONNLDF332MC	Crossbred	XXX	B	6.86	PRJNA256210	SAMN02941212	SRS666719	XXXCANM0ONNLDF332MC	GigaDB dataset ID 100157
378	XXXCANMONTESO4460KC	Crossbred	XXX	B	7.39	PRJNA256210	SAMN02941213	SRS666713	XXXCANMONTESO4460KC	GigaDB dataset ID 100157
379	XXXCANMONTESO5452KC	Crossbred	XXX	B	6.46	PRJNA256210	SAMN02941214	SRS666706	XXXCANMONTESO5452KC	GigaDB dataset ID 100157
380	XXXUSAM000002153974	Crossbred	XXX	B	11.67	PRJNA256210	SAMN02941221	SRS666694	XXXUSAM000002153974	GigaDB dataset ID 100157
381	XXXCANM00SMJJMC57FC	Crossbred	XXX	B	5.9	PRJNA256210	SAMN02941226	SRS666718	XXXCANM00SMJJMC57FC	GigaDB dataset ID 100157
382	XXXCANM00SMJJMC61HC	Crossbred	XXX	B	12.74	PRJNA256210	SAMN02941227	SRS666717	XXXCANM00SMJJMC61HC	GigaDB dataset ID 100157
383	XXXCANM00SMJJMC85GC	Crossbred	XXX	B	6.7	PRJNA256210	SAMN02941228	SRS666709	XXXCANM00SMJJMC85GC	GigaDB dataset ID 100157
384	AANGBRM000020020052	Angus	AAN	C	9.98	PRJNA474946	SAMN09379699	SRS3434718	169889947;169889947	NCBI SRA accession SRP150844
385	AANGBRM00000MGTN114	Angus	AAN	C	5.21	PRJNA474946	SAMN09379700	SRS3434720	108372795;108373084	NCBI SRA accession SRP150844
386	AANGBRM00000IIUN225	Angus	AAN	C	10.9	PRJNA474946	SAMN09379702	SRS3434714	108373084;108373030	NCBI SRA accession SRP150844
387	AANIRLM121187750094	Angus	AAN	C	10.69	PRJNA474946	SAMN09379703	SRS3434699	116542523;108381250	NCBI SRA accession SRP150844
388	AANGBRM000020041290	Angus	AAN	C	10.38	PRJNA474946	SAMN09379711	SRS3434688	359538368;108379102	NCBI SRA accession SRP150844
389	AANGBRM00000ELFP126	Angus	AAN	C	9.62	PRJNA474946	SAMN09379739	SRS3434721	108373262;108373116	NCBI SRA accession SRP150844
390	AANGBRM0000MQUO1115	Angus	AAN	C	9.94	PRJNA474946	SAMN09379758	SRS3434698	108373245;526679947	NCBI SRA accession SRP150844
391	AANIRLM272061330257	Angus	AAN	C	7.81	PRJNA474946	SAMN09379759	SRS3434696	505300404;108378663	NCBI SRA accession SRP150844
392	AANGBRM00000IFPH318	Angus	AAN	C	9.69	PRJNA474946	SAMN09379775	SRS3434727	108373030;108372946	NCBI SRA accession SRP150844
393	AANGBRM00000MEPV221	Angus	AAN	C	8.56	PRJNA474946	SAMN09379780	SRS3434719	108373399;108372795	NCBI SRA accession SRP150844
394	AANGBRM00000GCAR117	Angus	AAN	C	14.3	PRJNA474946	SAMN09379787	SRS3434713	108372727;108373399	NCBI SRA accession SRP150844
395	AANGBRM000000880440	Angus	AAN	C	9.85	PRJNA474946	SAMN09379788	SRS3434729	108372946;108373262	NCBI SRA accession SRP150844
396	AANGBRM000000785793	Angus	AAN	C	10.9	PRJNA474946	SAMN09379789	SRS3434722	108373116;108372727	NCBI SRA accession SRP150844
397	AANIRLM241886510028	Angus	AAN	C	10.99	PRJNA474946	SAMN09379800	SRS3434695	584425709;270107632	NCBI SRA accession SRP150844
398	AANIRLM311677980112	Angus	AAN	C	11.22	PRJNA474946	SAMN09379804	SRS3434700	438706929;526679924	NCBI SRA accession SRP150844
399	BBLBELM000586758265	Belgian Blue	BBL	C	7.35	PRJNA474946	SAMN09379715	SRS3434702	358441543;108380546	NCBI SRA accession SRP150844
400	BBLIRLM_IMAG_000117	Belgian Blue	BBL	C	9.45	PRJNA474946	SAMN09379719	SRS3434672	108375116;358441543	NCBI SRA accession SRP150844
401	BBLGBRM000I20051245	Belgian Blue	BBL	C	6.29	PRJNA474946	SAMN09379745	SRS3434694	108374763;395585501	NCBI SRA accession SRP150844
402	BBLGBRM000I20040421	Belgian Blue	BBL	C	10.83	PRJNA474946	SAMN09379750	SRS3434703	348078506;69091951	NCBI SRA accession SRP150844
403	BBLBELM000791502235	Belgian Blue	BBL	C	11.89	PRJNA474946	SAMN09379769	SRS3434697	118855810;108380674	NCBI SRA accession SRP150844
404	BBLIRLM_IMAG_000043	Belgian Blue	BBL	C	10.51	PRJNA474946	SAMN09379796	SRS3434671	108374527;493851609	NCBI SRA accession SRP150844
405	BBLIRLM000000092098	Belgian Blue	BBL	C	9.32	PRJNA474946	SAMN09379813	SRS3434670	108375150;108374763	NCBI SRA accession SRP150844
406	BBLIRLM000000091002	Belgian Blue	BBL	C	14.91	PRJNA474946	SAMN09379816	SRS3434669	108374463;514796697	NCBI SRA accession SRP150844
407	BBLGBRM000I20051028	Belgian Blue	BBL	C	7.65	PRJNA474946	SAMN09379829	SRS3434693	493851609;108379084	NCBI SRA accession SRP150844
408	CHAFRAM001295106604	Charolais	CHA	C	8.59	PRJNA474946	SAMN09379704	SRS3434668	108376295;458667570	NCBI SRA accession SRP150844
409	CHAIRLM000000BIC001	Charolais	CHA	C	10.08	PRJNA474946	SAMN09379705	SRS3434618	108376074;427293137	NCBI SRA accession SRP150844
410	CHAFRAM008526936641	Charolais	CHA	C	12.01	PRJNA474946	SAMN09379707	SRS3434628	108376504;482838505	NCBI SRA accession SRP150844
411	CHAFRAM002197100993	Charolais	CHA	C	21.47	PRJNA474946	SAMN09379712	SRS3434665	108375560;108379320	NCBI SRA accession SRP150844
412	CHAIRLM000000RRB002	Charolais	CHA	C	12.98	PRJNA474946	SAMN09379713	SRS3434615	108375352;108380925	NCBI SRA accession SRP150844
413	CHAFRAM007196136793	Charolais	CHA	C	9.64	PRJNA474946	SAMN09379716	SRS3434645	108376400;108377992	NCBI SRA accession SRP150844
414	CHAIRLM00000GHFI004	Charolais	CHA	C	15.89	PRJNA474946	SAMN09379720	SRS3434733	108376842;108376295	NCBI SRA accession SRP150844
415	CHAFRAM007121249840	Charolais	CHA	C	11.37	PRJNA474946	SAMN09379725	SRS3434648	108376493;108377726	NCBI SRA accession SRP150844
416	CHAFRAM007121319604	Charolais	CHA	C	18.33	PRJNA474946	SAMN09379728	SRS3434646	108375580;108377764	NCBI SRA accession SRP150844
417	CHAIRLM000000WXD001	Charolais	CHA	C	9.15	PRJNA474946	SAMN09379729	SRS3434613	108376092;108381066	NCBI SRA accession SRP150844
418	CHAFRAM005898106607	Charolais	CHA	C	10.46	PRJNA474946	SAMN09379733	SRS3434653	108375584;108377526	NCBI SRA accession SRP150844
419	CHAFRAM008526867944	Charolais	CHA	C	8.72	PRJNA474946	SAMN09379735	SRS3434627	139799126;108375352	NCBI SRA accession SRP150844
420	CHAFRAM008532799816	Charolais	CHA	C	7.83	PRJNA474946	SAMN09379736	SRS3434638	482838460;108376504	NCBI SRA accession SRP150844
421	CHAIRLM00000KHTL001	Charolais	CHA	C	13.75	PRJNA474946	SAMN09379738	SRS3434738	108375879;108374463	NCBI SRA accession SRP150844
422	CHAFRAM008690101065	Charolais	CHA	C	9.79	PRJNA474946	SAMN09379740	SRS3434744	108375545;108375721	NCBI SRA accession SRP150844
423	CHAIRLM00000HNRN006	Charolais	CHA	C	10.42	PRJNA474946	SAMN09379742	SRS3434736	108375989;108375560	NCBI SRA accession SRP150844
424	CHAFRAM007121199842	Charolais	CHA	C	10.52	PRJNA474946	SAMN09379744	SRS3434652	108375577;108376257	NCBI SRA accession SRP150844
425	CHAFRAM007185119662	Charolais	CHA	C	11.25	PRJNA474946	SAMN09379746	SRS3434647	108375258;108377610	NCBI SRA accession SRP150844
426	CHAFRAM008590100065	Charolais	CHA	C	13.56	PRJNA474946	SAMN09379747	SRS3434631	108375551;139799126	NCBI SRA accession SRP150844
427	CHAFRAM000310249639	Charolais	CHA	C	8.45	PRJNA474946	SAMN09379749	SRS3434667	108376463;108379289	NCBI SRA accession SRP150844
428	CHAFRAM008592106619	Charolais	CHA	C	12.87	PRJNA474946	SAMN09379760	SRS3434619	108375945;108375808	NCBI SRA accession SRP150844
429	CHAIRLM00000HDHM001	Charolais	CHA	C	14.26	PRJNA474946	SAMN09379761	SRS3434739	108376257;108374527	NCBI SRA accession SRP150844
430	CHAFRAM008526936895	Charolais	CHA	C	8.38	PRJNA474946	SAMN09379762	SRS3434629	139809056;108379242	NCBI SRA accession SRP150844
431	CHAFRAM008596102216	Charolais	CHA	C	12.49	PRJNA474946	SAMN09379764	SRS3434626	108376331;108376229	NCBI SRA accession SRP150844
432	CHAIRLM00000HMCH009	Charolais	CHA	C	6.89	PRJNA474946	SAMN09379765	SRS3434731	108375322;108380989	NCBI SRA accession SRP150844
433	CHAFRAM007121169140	Charolais	CHA	C	11.2	PRJNA474946	SAMN09379771	SRS3434650	108376528;108376842	NCBI SRA accession SRP150844
434	CHAIRLM000000MJH014	Charolais	CHA	C	8.65	PRJNA474946	SAMN09379779	SRS3434614	108375326;430379643	NCBI SRA accession SRP150844
435	CHAIRLM000000AGU001	Charolais	CHA	C	9.56	PRJNA474946	SAMN09379781	SRS3434621	108375808;108375676	NCBI SRA accession SRP150844
436	CHAIRLM000000JGB002	Charolais	CHA	C	6.94	PRJNA474946	SAMN09379783	SRS3434616	108376229;363633136	NCBI SRA accession SRP150844
437	CHAFRAM005815216302	Charolais	CHA	C	10.87	PRJNA474946	SAMN09379794	SRS3434663	108375661;108900412	NCBI SRA accession SRP150844
438	CHAFRAM005892124414	Charolais	CHA	C	9.82	PRJNA474946	SAMN09379798	SRS3434649	108375934;108377343	NCBI SRA accession SRP150844
439	CHAIRLM341477580799	Charolais	CHA	C	9.83	PRJNA474946	SAMN09379799	SRS3434741	431999031;108375150	NCBI SRA accession SRP150844
440	CHAFRAM008526937032	Charolais	CHA	C	14.71	PRJNA474946	SAMN09379801	SRS3434630	395591972;139809056	NCBI SRA accession SRP150844
441	CHAFRAM007984101105	Charolais	CHA	C	10.56	PRJNA474946	SAMN09379802	SRS3434644	108376824;108378319	NCBI SRA accession SRP150844
442	CHAFRAM007997101769	Charolais	CHA	C	13.31	PRJNA474946	SAMN09379803	SRS3434625	108376406;108376092	NCBI SRA accession SRP150844
443	CHAFRAM007194109820	Charolais	CHA	C	8.52	PRJNA474946	SAMN09379805	SRS3434651	108376175;108377588	NCBI SRA accession SRP150844
444	CHAGBRM000FF0013463	Charolais	CHA	C	7.9	PRJNA474946	SAMN09379811	SRS3434623	108375676;108375545	NCBI SRA accession SRP150844
445	CHAFRAM008576831917	Charolais	CHA	C	7.39	PRJNA474946	SAMN09379812	SRS3434633	542353508;108376406	NCBI SRA accession SRP150844
446	CHAFRAM005891110102	Charolais	CHA	C	6.52	PRJNA474946	SAMN09379814	SRS3434664	118931581;482838448	NCBI SRA accession SRP150844
447	CHAGBRM000MF0034726	Charolais	CHA	C	17.82	PRJNA474946	SAMN09379821	SRS3434622	108375721;587381826	NCBI SRA accession SRP150844
448	CHAGBRM009587367887	Charolais	CHA	C	10.16	PRJNA474946	SAMN09379826	SRS3434617	587381826;480556007	NCBI SRA accession SRP150844
449	CHAFRAM004587100162	Charolais	CHA	C	5.61	PRJNA474946	SAMN09379830	SRS3434666	108381459;108379476	NCBI SRA accession SRP150844
450	HERIRLM_IMAG_000047	Hereford	HER	C	9.34	PRJNA474946	SAMN09379697	SRS3434742	108377526;118931581	NCBI SRA accession SRP150844
451	HERIRLM131456220077	Hereford	HER	C	13.67	PRJNA474946	SAMN09379701	SRS3434737	387284019;108376463	NCBI SRA accession SRP150844
452	HERIRLM_IMAG_000086	Hereford	HER	C	7.15	PRJNA474946	SAMN09379714	SRS3434732	108377992;859174281	NCBI SRA accession SRP150844
453	HERIRLM_IMAG_000024	Hereford	HER	C	6.1	PRJNA474946	SAMN09379721	SRS3434743	108377343;108375661	NCBI SRA accession SRP150844
454	HERIRLM251104720370	Hereford	HER	C	9.65	PRJNA474946	SAMN09379727	SRS3434735	169861535;108381661	NCBI SRA accession SRP150844
455	HERGBRM000HPBP38128	Hereford	HER	C	10.48	PRJNA474946	SAMN09379743	SRS3434734	108378056;108381459	NCBI SRA accession SRP150844
456	HERIRLM_IMAG_000055	Hereford	HER	C	13.76	PRJNA474946	SAMN09379751	SRS3434725	108377610;108380539	NCBI SRA accession SRP150844
457	HERIRLM_IMAG_000067	Hereford	HER	C	12.57	PRJNA474946	SAMN09379753	SRS3434723	108377726;119077263	NCBI SRA accession SRP150844
458	HERIRLM_IMAG_000072	Hereford	HER	C	7.56	PRJNA474946	SAMN09379754	SRS3434728	108377764;108381674	NCBI SRA accession SRP150844
459	HERIRLM_IMAG_000052	Hereford	HER	C	9.86	PRJNA474946	SAMN09379755	SRS3434726	108377588;580128786	NCBI SRA accession SRP150844
460	HERIRLM_IMAG_000123	Hereford	HER	C	13.31	PRJNA474946	SAMN09379763	SRS3434746	108378319;108380729	NCBI SRA accession SRP150844
461	HERIRLM371254460275	Hereford	HER	C	12.07	PRJNA474946	SAMN09379790	SRS3434717	464691973;359538368	NCBI SRA accession SRP150844
462	HERIRLM_IMAG_000015	Hereford	HER	C	9.51	PRJNA474946	SAMN09379795	SRS3434740	108377148;108375116	NCBI SRA accession SRP150844
463	HERIRLM00000LAB6239	Hereford	HER	C	7.78	PRJNA474946	SAMN09379808	SRS3434724	108377758;69091162	NCBI SRA accession SRP150844
464	HERIRLM121584820196	Hereford	HER	C	11.48	PRJNA474946	SAMN09379810	SRS3434730	62095851;69091165	NCBI SRA accession SRP150844
465	LIMFRAM003615099749	Limousin	LIM	C	10.68	PRJNA474946	SAMN09379709	SRS3434686	108379289;108379225	NCBI SRA accession SRP150844
466	LIMIRLM00000KGEH003	Limousin	LIM	C	11.6	PRJNA474946	SAMN09379710	SRS3434676	108379091;116542523	NCBI SRA accession SRP150844
467	LIMFRAM003695002443	Limousin	LIM	C	10.9	PRJNA474946	SAMN09379722	SRS3434689	108379123;108379255	NCBI SRA accession SRP150844
468	LIMFRAM001295161096	Limousin	LIM	C	10.18	PRJNA474946	SAMN09379723	SRS3434711	108379457;108376493	NCBI SRA accession SRP150844
469	LIMFRAM001692111209	Limousin	LIM	C	8.74	PRJNA474946	SAMN09379724	SRS3434620	108379011;108376074	NCBI SRA accession SRP150844
470	LIMFRAM001997013395	Limousin	LIM	C	12.75	PRJNA474946	SAMN09379726	SRS3434610	108379199;398390688	NCBI SRA accession SRP150844
471	LIMFRAM003615030964	Limousin	LIM	C	9.71	PRJNA474946	SAMN09379732	SRS3434687	108379320;273050886	NCBI SRA accession SRP150844
472	LIMIRLM00000BARH013	Limousin	LIM	C	7.64	PRJNA474946	SAMN09379737	SRS3434679	108378663;584425709	NCBI SRA accession SRP150844
473	LIMGBRM0000MDS03012	Limousin	LIM	C	9.08	PRJNA474946	SAMN09379741	SRS3434680	395585501;462684894	NCBI SRA accession SRP150844
474	LIMFRAM001931107913	Limousin	LIM	C	14.51	PRJNA474946	SAMN09379748	SRS3434609	168532567;464691973	NCBI SRA accession SRP150844
475	LIMFRAM003693000206	Limousin	LIM	C	8.32	PRJNA474946	SAMN09379752	SRS3434690	409268951;395531399	NCBI SRA accession SRP150844
476	LIMFRAM002246741925	Limousin	LIM	C	7.8	PRJNA474946	SAMN09379756	SRS3434704	482838505;108376824	NCBI SRA accession SRP150844
477	LIMFRAM003615036528	Limousin	LIM	C	10.04	PRJNA474946	SAMN09379757	SRS3434684	482838448;108379011	NCBI SRA accession SRP150844
478	LIMFRAM001930368240	Limousin	LIM	C	10.68	PRJNA474946	SAMN09379766	SRS3434624	108379225;108375326	NCBI SRA accession SRP150844
479	LIMIRLM00000PELA004	Limousin	LIM	C	8.51	PRJNA474946	SAMN09379770	SRS3434678	108379255;505300404	NCBI SRA accession SRP150844
480	LIMFRAM008789003682	Limousin	LIM	C	8.67	PRJNA474946	SAMN09379773	SRS3434685	108378809;108379293	NCBI SRA accession SRP150844
481	LIMIRLM281084560407	Limousin	LIM	C	11.39	PRJNA474946	SAMN09379774	SRS3434675	273050886;348078506	NCBI SRA accession SRP150844
482	LIMIRLM00000DERA004	Limousin	LIM	C	9.75	PRJNA474946	SAMN09379776	SRS3434681	108378768;108379199	NCBI SRA accession SRP150844
483	LIMFRAM003683001518	Limousin	LIM	C	13.24	PRJNA474946	SAMN09379784	SRS3434683	108379476;168532567	NCBI SRA accession SRP150844
484	LIMIRLM00000LNCJ002	Limousin	LIM	C	13.77	PRJNA474946	SAMN09379791	SRS3434677	108379102;108373245	NCBI SRA accession SRP150844
485	LIMIRLM00000GINF002	Limousin	LIM	C	10.21	PRJNA474946	SAMN09379792	SRS3434682	108379084;391776854	NCBI SRA accession SRP150844
486	LIMFRAM005500194039	Limousin	LIM	C	9.43	PRJNA474946	SAMN09379793	SRS3434654	108900412;108375322	NCBI SRA accession SRP150844
487	LIMIRLM281523440569	Limousin	LIM	C	8.73	PRJNA474946	SAMN09379797	SRS3434715	248644953;108376175	NCBI SRA accession SRP150844
488	LIMGBRM0000GEA02020	Limousin	LIM	C	8.47	PRJNA474946	SAMN09379806	SRS3434692	458667570;108378768	NCBI SRA accession SRP150844
489	LIMIRLM00000PELC017	Limousin	LIM	C	7.16	PRJNA474946	SAMN09379815	SRS3434673	108379293;438706929	NCBI SRA accession SRP150844
490	LIMGBRM0000FCE05384	Limousin	LIM	C	6.94	PRJNA474946	SAMN09379817	SRS3434691	514796697;108379091	NCBI SRA accession SRP150844
491	LIMFRAM001930818375	Limousin	LIM	C	8.01	PRJNA474946	SAMN09379818	SRS3434611	391776854;108379457	NCBI SRA accession SRP150844
492	LIMIRLM00000GVO3176	Limousin	LIM	C	7.99	PRJNA474946	SAMN09379819	SRS3434674	395531399;118855810	NCBI SRA accession SRP150844
493	LIMFRAM001931738155	Limousin	LIM	C	14.04	PRJNA474946	SAMN09379820	SRS3434612	462684894;108380978	NCBI SRA accession SRP150844
494	LIMFRAM002398026236	Limousin	LIM	C	12.34	PRJNA474946	SAMN09379695	SRS3434701	108379242;115939986	NCBI SRA accession SRP150844
495	SIMIRLM301293660193	Simmental	SIM	C	9.53	PRJNA474946	SAMN09379696	SRS3434660	108380925;108377148	NCBI SRA accession SRP150844
496	SIMIRLM331489840162	Simmental	SIM	C	8.39	PRJNA474946	SAMN09379698	SRS3434662	398390688;108378809	NCBI SRA accession SRP150844
497	SIMIRLM161260010094	Simmental	SIM	C	8.27	PRJNA474946	SAMN09379706	SRS3434656	363633136;431999031	NCBI SRA accession SRP150844
498	SIMGBRM00000I000563	Simmental	SIM	C	14.4	PRJNA474946	SAMN09379708	SRS3434634	119077263;395591972	NCBI SRA accession SRP150844
499	SIMAUTM000212220633	Simmental	SIM	C	10.25	PRJNA474946	SAMN09379717	SRS3434745	69092938;108376400	NCBI SRA accession SRP150844
500	SIMIRLM_IMAG_000075	Simmental	SIM	C	9.64	PRJNA474946	SAMN09379718	SRS3434639	108380989;108376331	NCBI SRA accession SRP150844
501	SIMIRLM_IMAG_000004	Simmental	SIM	C	12.09	PRJNA474946	SAMN09379730	SRS3434642	69091165;387284019	NCBI SRA accession SRP150844
502	SIMIRLM141605720081	Simmental	SIM	C	10.33	PRJNA474946	SAMN09379731	SRS3434655	480556007;108375989	NCBI SRA accession SRP150844
503	SIMIRLM321078360016	Simmental	SIM	C	11.87	PRJNA474946	SAMN09379734	SRS3434657	108380978;409268951	NCBI SRA accession SRP150844
504	SIMGBRM00000I000387	Simmental	SIM	C	9.58	PRJNA474946	SAMN09379767	SRS3434705	270107632;248644953	NCBI SRA accession SRP150844
505	SIMIRLM_IMAG_000147	Simmental	SIM	C	10.22	PRJNA474946	SAMN09379768	SRS3434643	580128786;108377758	NCBI SRA accession SRP150844
506	SIMIRLM251167240151	Simmental	SIM	C	7.87	PRJNA474946	SAMN09379772	SRS3434661	108381066;108379123	NCBI SRA accession SRP150844
507	SIMGBRM00000I000139	Simmental	SIM	C	8.85	PRJNA474946	SAMN09379777	SRS3434709	69091951;108375584	NCBI SRA accession SRP150844
508	SIMIRLM_IMAG_000003	Simmental	SIM	C	6.41	PRJNA474946	SAMN09379778	SRS3434640	69091162;169861535	NCBI SRA accession SRP150844
509	SIMAUTM000000620572	Simmental	SIM	C	9.13	PRJNA474946	SAMN09379782	SRS3434708	108380546;108376528	NCBI SRA accession SRP150844
510	SIMIRLM_IMAG_000046	Simmental	SIM	C	14.29	PRJNA474946	SAMN09379785	SRS3434637	108381661;108375945	NCBI SRA accession SRP150844
511	SIMGBRM00000I000377	Simmental	SIM	C	7.88	PRJNA474946	SAMN09379786	SRS3434706	108381250;69092938	NCBI SRA accession SRP150844
512	SIMAUTM000572079732	Simmental	SIM	C	9.75	PRJNA474946	SAMN09379807	SRS3434710	108380674;108375258	NCBI SRA accession SRP150844
513	SIMIRLM141883330038	Simmental	SIM	C	6.96	PRJNA474946	SAMN09379809	SRS3434659	427293137;108375879	NCBI SRA accession SRP150844
514	SIMGBRM948004350647	Simmental	SIM	C	15.8	PRJNA474946	SAMN09379822	SRS3434632	859174281;108375551	NCBI SRA accession SRP150844
515	SIMIRLM_IMAG_000126	Simmental	SIM	C	10.06	PRJNA474946	SAMN09379823	SRS3434641	108380539;62095851	NCBI SRA accession SRP150844
516	SIMGBRM00000M012204	Simmental	SIM	C	12.46	PRJNA474946	SAMN09379824	SRS3434636	108380729;542353508	NCBI SRA accession SRP150844
517	SIMGBRM00000M001746	Simmental	SIM	C	10.22	PRJNA474946	SAMN09379825	SRS3434635	108381674;482838460	NCBI SRA accession SRP150844
518	SIMAUTM000134360133	Simmental	SIM	C	11.13	PRJNA474946	SAMN09379827	SRS3434707	115939986;108375577	NCBI SRA accession SRP150844
519	SIMAUTM000871580242	Simmental	SIM	C	8.05	PRJNA474946	SAMN09379828	SRS3434712	526679924;108375934	NCBI SRA accession SRP150844
520	SIMIRLM221152650321	Simmental	SIM	C	9.46	PRJNA474946	SAMN09379831	SRS3434658	430379643;108378056	NCBI SRA accession SRP150844
521	SIMAUTM000768091545	Simmental	SIM	C	7.62	PRJNA474946	SAMN09379832	SRS3434716	526679947;108375580	NCBI SRA accession SRP150844
522	HOLUSAM000074284017	Holstein	HOL	D	32.97	PRJNA478565	SAMN09519603	SRS3546302	HOLUSAM000074284017	NCBI SRA accession SRP153409
523	HOL840M003125079126	Holstein	HOL	D	40.84	PRJNA478565	SAMN09519604	SRS3546317	HOL840M003125079126	NCBI SRA accession SRP153409
524	HOLCANM000109243044	Holstein	HOL	D	37.99	PRJNA478565	SAMN09519605	SRS3546315	HOLCANM000109243044	NCBI SRA accession SRP153409
525	HOLUSAM000074072229	Holstein	HOL	D	39.49	PRJNA478565	SAMN09519606	SRS3546314	HOLUSAM000074072229	NCBI SRA accession SRP153409
526	HOL840M003013523361	Holstein	HOL	D	40.65	PRJNA478565	SAMN09519607	SRS3546357	HOL840M003013523361	NCBI SRA accession SRP153409
527	HOL840M003012503598	Holstein	HOL	D	38.77	PRJNA478565	SAMN09519608	SRS3546316	HOL840M003012503598	NCBI SRA accession SRP153409
528	HOLUSAM000073986060	Holstein	HOL	D	41.83	PRJNA478565	SAMN09519609	SRS3546337	HOLUSAM000073986060	NCBI SRA accession SRP153409
529	HOL840M003125479421	Holstein	HOL	D	38.61	PRJNA478565	SAMN09519610	SRS3546300	HOL840M003125479421	NCBI SRA accession SRP153409
530	HOLUSAM000072826907	Holstein	HOL	D	40.52	PRJNA478565	SAMN09519611	SRS3546350	HOLUSAM000072826907	NCBI SRA accession SRP153409
531	HOLUSAM000071852979	Holstein	HOL	D	35.24	PRJNA478565	SAMN09519612	SRS3546313	HOLUSAM000071852979	NCBI SRA accession SRP153409
532	HOLUSAM000071451889	Holstein	HOL	D	37.89	PRJNA478565	SAMN09519613	SRS3546345	HOLUSAM000071451889	NCBI SRA accession SRP153409
533	HOL840M003129038218	Holstein	HOL	D	34.17	PRJNA478565	SAMN09519614	SRS3546311	HOL840M003129038218	NCBI SRA accession SRP153409
534	HOL840M003128792954	Holstein	HOL	D	27.68	PRJNA478565	SAMN09519615	SRS3546305	HOL840M003128792954	NCBI SRA accession SRP153409
535	HOL840M003014334782	Holstein	HOL	D	36.12	PRJNA478565	SAMN09519616	SRS3546296	HOL840M003014334782	NCBI SRA accession SRP153409
536	HOL840M003123600774	Holstein	HOL	D	35.45	PRJNA478565	SAMN09519617	SRS3546319	HOL840M003123600774	NCBI SRA accession SRP153409
537	HOL840M003125170885	Holstein	HOL	D	45.2	PRJNA478565	SAMN09519618	SRS3546308	HOL840M003125170885	NCBI SRA accession SRP153409
538	HOL840M003130641747	Holstein	HOL	D	43.38	PRJNA478565	SAMN09519619	SRS3546344	HOL840M003130641747	NCBI SRA accession SRP153409
539	HOLUSAM000072512148	Holstein	HOL	D	39.18	PRJNA478565	SAMN09519620	SRS3546310	HOLUSAM000072512148	NCBI SRA accession SRP153409
540	HOL840M003124584834	Holstein	HOL	D	39.83	PRJNA478565	SAMN09519621	SRS3546320	HOL840M003124584834	NCBI SRA accession SRP153409
541	HOL840M003129016258	Holstein	HOL	D	39.24	PRJNA478565	SAMN09519622	SRS3546306	HOL840M003129016258	NCBI SRA accession SRP153409
542	HOL840M003123600913	Holstein	HOL	D	31.4	PRJNA478565	SAMN09519623	SRS3546298	HOL840M003123600913	NCBI SRA accession SRP153409
543	HOL840M003124720445	Holstein	HOL	D	42.91	PRJNA478565	SAMN09519624	SRS3546303	HOL840M003124720445	NCBI SRA accession SRP153409
544	HOL840M003130854065	Holstein	HOL	D	32.19	PRJNA478565	SAMN09519625	SRS3546309	HOL840M003130854065	NCBI SRA accession SRP153409
545	HOLCANM000012192478	Holstein	HOL	D	37.23	PRJNA478565	SAMN09519626	SRS3546318	HOLCANM000012192478	NCBI SRA accession SRP153409
546	HOLCANM000109127990	Holstein	HOL	D	36.79	PRJNA478565	SAMN09519627	SRS3546334	HOLCANM000109127990	NCBI SRA accession SRP153409
547	HOL840M003131131371	Holstein	HOL	D	39.24	PRJNA478565	SAMN09519628	SRS3546349	HOL840M003131131371	NCBI SRA accession SRP153409
548	HOLUSAM000072495715	Holstein	HOL	D	40.04	PRJNA478565	SAMN09519629	SRS3546312	HOLUSAM000072495715	NCBI SRA accession SRP153409
549	HOL840M003128043640	Holstein	HOL	D	39.19	PRJNA478565	SAMN09519630	SRS3546307	HOL840M003128043640	NCBI SRA accession SRP153409
550	HOL840M003128043644	Holstein	HOL	D	37.1	PRJNA478565	SAMN09519631	SRS3546353	HOL840M003128043644	NCBI SRA accession SRP153409
551	HOLUSAM000072306266	Holstein	HOL	D	39.49	PRJNA478565	SAMN09519632	SRS3546330	HOLUSAM000072306266	NCBI SRA accession SRP153409
552	HOL840M003131131453	Holstein	HOL	D	36.96	PRJNA478565	SAMN09519633	SRS3546304	HOL840M003131131453	NCBI SRA accession SRP153409
553	HOL840M003129128755	Holstein	HOL	D	35.79	PRJNA478565	SAMN09519634	SRS3546329	HOL840M003129128755	NCBI SRA accession SRP153409
