# Supplementary material for: A large interactive visual database of copy number variants discovered in taurine cattle
Source: Gigascience. 2019 Jun 26;8(6):giz073. doi: 10.1093/gigascience/giz073 (PMC6593363; doi:10.1093/gigascience/giz073)
Supplement: giz073_Supplemental_Files [file giz073_supplemental_files.zip › Supplemental_Table_S2.xlsx]

## Sheet: Supplemental_Table_S2
Supplemental Table S2: List of CNVRs discovered in each dataset with the respective CNVR category assignments
	cnvr_name	A	B	C	D
1	1:1054001-1057000	DEL
2	1:2805001-2811000	AMP
3	1:3159001-3167000	DEL
4	1:3728001-3732000	AMP
5	1:4683001-4688000	AMP	AMP	AMP	AMP
6	1:5081001-5085000	DEL	DEL	DEL	DEL
7	1:5112001-5115000	AMP
8	1:5244001-5248000	AMP
9	1:5301001-5307000	MIX
10	1:10132001-10135000	DEL
11	1:11215001-11219000	DEL
12	1:11270001-11276000	AMP
13	1:11693001-11697000	AMP
14	1:11703001-11707000	AMP
15	1:12075001-12079000	DEL
16	1:12404001-12408000	AMP
17	1:12406001-12418000	MIX	MIX
18	1:12454001-12462000	DEL
19	1:12811001-12824000	DEL
20	1:12913001-12927000	DEL	DEL	DEL	MIX
21	1:12926001-12940000	MIX	MIX
22	1:12936001-12940000	DEL
23	1:12974001-12983000	DEL
24	1:12990001-12994000	AMP	AMP	MIX	AMP
25	1:13155001-13159000	MIX
26	1:13338001-13341000	DEL	DEL	DEL	DEL
27	1:13404001-13410000	DEL
28	1:13546001-13553000	DEL	MIX	MIX
29	1:13690001-13693000	AMP
30	1:13690001-13697000	AMP
31	1:13746001-13753000	AMP
32	1:13917001-13922000	DEL
33	1:13962001-13965000	DEL
34	1:14217001-14222000	AMP	AMP
35	1:14239001-14244000	MIX
36	1:14285001-14289000	AMP	AMP		AMP
37	1:14294001-14299000	DEL	DEL
38	1:14649001-14654000	DEL			DEL
39	1:14654001-14659000	MIX	MIX	MIX	MIX
40	1:14982001-14987000	AMP
41	1:15057001-15061000	DEL			DEL
42	1:15059001-15069000	MIX	MIX
43	1:15580001-15586000	MIX	MIX	MIX	MIX
44	1:15586001-15591000	MIX	MIX	MIX
45	1:15985001-15996000	AMP
46	1:16020001-16028000	DEL		DEL
47	1:16426001-16430000	DEL		DEL	DEL
48	1:16433001-16437000	AMP
49	1:16436001-16441000	AMP		AMP
50	1:16555001-16559000	DEL
51	1:17193001-17199000	DEL
52	1:18174001-18182000	DEL			MIX
53	1:18444001-18447000	DEL
54	1:19359001-19363000	DEL		DEL
55	1:20166001-20172000	DEL	DEL
56	1:22608001-22613000	DEL
57	1:22961001-22966000	AMP	AMP	AMP	AMP
58	1:23412001-23417000	DEL
59	1:23765001-23771000	MIX
60	1:24075001-24079000	DEL	DEL
61	1:24653001-24657000	DEL
62	1:24795001-24801000	MIX	MIX	MIX	MIX
63	1:26170001-26173000	DEL		DEL
64	1:26474001-26480000	AMP
65	1:26481001-26491000	MIX
66	1:29432001-29435000	DEL
67	1:30297001-30306000	MIX			MIX
68	1:31665001-31673000	AMP		AMP
69	1:32017001-32022000	DEL
70	1:32135001-32148000	DEL	DEL
71	1:32657001-32661000	DEL
72	1:32803001-32807000	DEL
73	1:33207001-33248000	DEL		DEL
74	1:33222001-33228000	DEL		MIX	MIX
75	1:33997001-34003000	MIX		MIX
76	1:35118001-35124000	DEL	MIX	DEL
77	1:35639001-35644000	DEL
78	1:36224001-36227000	AMP
79	1:36891001-36895000	DEL			DEL
80	1:37341001-37348000	MIX
81	1:37853001-37859000	DEL
82	1:38884001-38890000	MIX
83	1:39068001-39071000	AMP
84	1:39580001-39585000	MIX
85	1:39717001-39722000	DEL
86	1:39759001-39764000	DEL		DEL
87	1:39798001-39801000	DEL
88	1:39800001-39809000	MIX
89	1:40004001-40008000	DEL	DEL		DEL
90	1:40963001-40974000	DEL	DEL
91	1:41155001-41159000	DEL
92	1:41557001-41564000	DEL		DEL
93	1:41930001-41935000	MIX	DEL
94	1:42122001-42168000	DEL
95	1:42135001-42140000	MIX			MIX
96	1:42142001-42151000	MIX		MIX
97	1:42147001-42192000	DEL
98	1:42168001-42173000	MIX	DEL	MIX
99	1:42194001-42198000	MIX
100	1:42231001-42235000	DEL			AMP
101	1:42251001-42255000	MIX
102	1:42252001-42274000	DEL	DEL	DEL
103	1:42273001-42282000	MIX
104	1:42379001-42384000	MIX			MIX
105	1:43563001-43567000	DEL
106	1:43600001-43605000	DEL
107	1:44477001-44483000	DEL
108	1:44518001-44524000	MIX			MIX
109	1:44523001-44530000	MIX	MIX	MIX	MIX
110	1:45175001-45180000	AMP
111	1:45733001-45737000	AMP
112	1:46749001-46757000	DEL	DEL
113	1:46848001-46852000	DEL	DEL	DEL
114	1:47070001-47073000	AMP
115	1:48396001-48399000	DEL	DEL	DEL
116	1:49200001-49207000	DEL	DEL
117	1:49563001-49568000	MIX	MIX
118	1:49567001-49572000	MIX	MIX	MIX	MIX
119	1:49784001-49788000	DEL	DEL	DEL	DEL
120	1:50193001-50196000	DEL
121	1:52119001-52125000	DEL	DEL	DEL	DEL
122	1:52458001-52466000	DEL	DEL	DEL	MIX
123	1:54551001-54556000	AMP
124	1:55314001-55324000	DEL
125	1:56676001-56681000	MIX			MIX
126	1:56739001-56745000	DEL
127	1:57442001-57486000	DEL	MIX
128	1:57467001-57472000	AMP
129	1:57647001-57660000	MIX	MIX	DEL	DEL
130	1:58015001-58018000	DEL		DEL	DEL
131	1:58380001-58383000	DEL		DEL	MIX
132	1:58655001-58660000	AMP
133	1:58669001-58674000	MIX	MIX		MIX
134	1:59215001-59218000	DEL
135	1:60810001-60818000	DEL
136	1:60816001-60827000	MIX	MIX
137	1:61710001-61728000	DEL
138	1:61717001-61723000	MIX
139	1:61725001-61728000	DEL	MIX
140	1:61980001-61984000	DEL	DEL	DEL	MIX
141	1:62160001-62173000	AMP	MIX
142	1:63919001-63924000	DEL		DEL
143	1:64948001-64951000	DEL			DEL
144	1:65062001-65066000	AMP
145	1:65323001-65326000	DEL		AMP
146	1:65482001-65485000	DEL		DEL
147	1:65692001-65696000	DEL		DEL
148	1:65788001-65791000	AMP			DEL
149	1:67041001-67044000	DEL
150	1:68890001-68893000	DEL
151	1:68918001-68924000	MIX		MIX	MIX
152	1:69957001-69962000	DEL	MIX
153	1:70420001-70425000	MIX	MIX		MIX
154	1:71180001-71183000	DEL
155	1:71193001-71197000	DEL	DEL
156	1:72276001-72281000	AMP
157	1:75982001-76049000	DEL
158	1:76004001-76018000	DEL
159	1:76095001-76098000	AMP			AMP
160	1:76143001-76147000	DEL	DEL
161	1:76952001-76955000	DEL	DEL	DEL
162	1:76971001-76975000	AMP		AMP	AMP
163	1:80238001-80242000	DEL	DEL	MIX	DEL
164	1:82666001-82670000	DEL	DEL	DEL
165	1:85715001-85719000	DEL
166	1:85756001-85760000	DEL
167	1:87414001-87419000	AMP
168	1:87510001-87513000	AMP
169	1:88266001-88271000	DEL
170	1:88324001-88327000	DEL
171	1:88351001-88356000	MIX
172	1:89572001-89578000	AMP
173	1:90941001-90946000	MIX
174	1:90946001-90950000	DEL
175	1:90949001-90953000	DEL
176	1:91173001-91177000	AMP
177	1:91176001-91188000	MIX
178	1:91186001-91190000	DEL
179	1:91190001-91193000	AMP
180	1:91197001-91207000	MIX
181	1:91205001-91214000	AMP
182	1:91347001-91398000	DEL
183	1:91514001-91520000	MIX		MIX	MIX
184	1:91567001-91573000	DEL	DEL
185	1:92057001-92061000	DEL
186	1:92176001-92179000	MIX			MIX
187	1:92585001-92589000	DEL
188	1:93008001-93019000	MIX
189	1:93015001-93021000	MIX
190	1:93310001-93319000	AMP
191	1:93717001-93753000	MIX
192	1:93718001-93831000	MIX
193	1:93729001-93739000	AMP
194	1:93736001-93743000	MIX
195	1:93763001-93766000	MIX
196	1:93776001-93782000	MIX
197	1:93793001-93797000	MIX	AMP
198	1:93793001-93804000	AMP
199	1:93799001-93804000	AMP
200	1:94445001-94448000	MIX
201	1:94447001-94452000	MIX		MIX
202	1:94850001-94854000	MIX
203	1:95147001-95151000	DEL	DEL		DEL
204	1:95377001-95383000	DEL	DEL	DEL
205	1:96642001-96645000	DEL
206	1:97115001-97118000	AMP
207	1:97279001-97283000	MIX
208	1:97520001-97545000	MIX		MIX
209	1:98480001-98484000	AMP
210	1:99986001-99991000	DEL		DEL
211	1:101339001-101342000	DEL
212	1:101461001-101467000	DEL		DEL
213	1:101904001-101909000	AMP
214	1:102030001-102033000	AMP
215	1:103365001-103368000	AMP		DEL
216	1:103365001-103374000	DEL	DEL
217	1:103480001-103498000	DEL
218	1:103583001-103588000	DEL
219	1:103804001-103810000	DEL	DEL
220	1:103840001-103845000	AMP
221	1:104036001-104040000	DEL	MIX
222	1:104070001-104092000	MIX
223	1:104113001-104118000	MIX
224	1:105107001-105112000	DEL	DEL
225	1:105128001-105139000	DEL	DEL	DEL
226	1:105420001-105424000	DEL
227	1:105543001-105572000	DEL	DEL
228	1:105732001-105736000	AMP
229	1:105879001-105882000	DEL
230	1:106425001-106428000	DEL
231	1:107127001-107131000	DEL	DEL
232	1:108365001-108370000	DEL	DEL	DEL
233	1:110020001-110028000	MIX
234	1:110747001-110753000	AMP	AMP
235	1:112247001-112254000	MIX
236	1:112254001-112257000	AMP
237	1:113220001-113248000	AMP			AMP
238	1:113221001-113227000	AMP
239	1:113240001-113248000	MIX
240	1:113459001-113463000	DEL
241	1:113775001-113783000	MIX	MIX
242	1:114327001-114330000	AMP			AMP
243	1:114955001-114959000	DEL	DEL
244	1:115090001-115093000	DEL
245	1:115156001-115162000	DEL
246	1:115173001-115176000	AMP
247	1:115547001-115551000	MIX
248	1:115550001-115554000	DEL			DEL
249	1:116061001-116065000	AMP
250	1:116410001-116413000	DEL	DEL	DEL
251	1:117324001-117330000	DEL		MIX
252	1:118382001-118386000	MIX
253	1:122743001-122750000	DEL	DEL	DEL	MIX
254	1:122816001-122821000	MIX
255	1:122945001-122949000	DEL
256	1:122968001-122972000	MIX	AMP	MIX
257	1:123009001-123012000	DEL
258	1:123071001-123078000	MIX
259	1:123169001-123173000	AMP
260	1:124111001-124118000	AMP	MIX
261	1:124120001-124124000	DEL	DEL
262	1:124133001-124137000	DEL
263	1:124142001-124152000	MIX		MIX
264	1:124249001-124255000	AMP	DEL
265	1:124938001-124955000	DEL	MIX	MIX
266	1:125398001-125403000	MIX	DEL
267	1:125725001-125731000	MIX
268	1:125899001-125905000	MIX			DEL
269	1:126346001-126350000	MIX		MIX	MIX
270	1:128764001-128771000	DEL
271	1:130452001-130456000	AMP			MIX
272	1:131789001-131793000	DEL
273	1:132840001-132845000	DEL	DEL	DEL
274	1:133202001-133206000	DEL		DEL	DEL
275	1:137765001-137769000	DEL	DEL
276	1:137772001-137776000	DEL
277	1:138124001-138127000	DEL	DEL
278	1:138165001-138169000	DEL		MIX
279	1:138173001-138179000	MIX
280	1:139604001-139609000	DEL		DEL
281	1:139714001-139718000	DEL		DEL
282	1:140600001-140606000	MIX
283	1:141080001-141085000	DEL
284	1:141210001-141214000	MIX
285	1:141379001-141384000	DEL
286	1:142256001-142259000	DEL
287	1:142276001-142279000	AMP
288	1:142338001-142341000	DEL
289	1:142448001-142459000	DEL
290	1:142465001-142470000	DEL	MIX		MIX
291	1:143007001-143011000	MIX	MIX
292	1:143883001-143887000	DEL
293	1:144074001-144081000	AMP
294	1:144096001-144133000	DEL
295	1:144105001-144109000	AMP
296	1:144123001-144131000	AMP
297	1:144130001-144135000	MIX
298	1:145272001-145277000	DEL
299	1:145293001-145302000	AMP
300	1:145312001-145320000	AMP
301	1:145335001-145340000	AMP
302	1:145342001-145349000	AMP
303	1:145370001-145374000	AMP
304	1:145376001-145380000	AMP
305	1:145390001-145395000	AMP
306	1:145413001-145424000	AMP
307	1:146083001-146094000	DEL	DEL
308	1:146093001-146100000	MIX
309	1:146105001-146110000	AMP		AMP
310	1:146327001-146337000	MIX
311	1:146336001-146340000	DEL
312	1:147116001-147120000	DEL
313	1:148103001-148106000	DEL
314	1:148441001-148444000	DEL	DEL	DEL
315	1:148448001-148453000	AMP	AMP
316	1:148609001-148612000	DEL
317	1:149380001-149383000	DEL
318	1:150076001-150084000	DEL
319	1:150808001-150813000	AMP	AMP	AMP	AMP
320	1:150963001-150967000	DEL
321	1:151522001-151527000	AMP	AMP		AMP
322	1:153071001-153074000	DEL
323	1:153217001-153223000	AMP
324	1:153221001-153228000	DEL
325	1:153241001-153244000	AMP		AMP	DEL
326	1:153896001-153902000	AMP			AMP
327	1:154307001-154311000	DEL	DEL	DEL
328	1:154424001-154428000	DEL			MIX
329	1:154822001-154827000	AMP
330	1:155325001-155331000	DEL
331	1:156617001-156620000	DEL
332	1:157337001-157340000	DEL
333	1:157339001-157343000	MIX	MIX		MIX
334	1:157862001-157867000	MIX	MIX
335	1:158334001-158337067	DEL			MIX
336	2:107001-113000	AMP		AMP
337	2:113001-148000	DEL
338	2:144001-149000	MIX			MIX
339	2:512001-516000	DEL	MIX	MIX
340	2:2026001-2031000	AMP
341	2:2408001-2414000	MIX	DEL	DEL
342	2:2413001-2417000	DEL	DEL	DEL
343	2:2416001-2420000	MIX
344	2:3734001-3739000	MIX
345	2:4345001-4349000	DEL		DEL
346	2:5271001-5274000	DEL
347	2:5455001-5459000	MIX
348	2:5875001-5879000	MIX	AMP
349	2:6130001-6137000	AMP
350	2:6171001-6175000	AMP
351	2:6505001-6509000	AMP	MIX
352	2:6747001-6759000	MIX
353	2:6899001-6902000	AMP
354	2:8698001-8702000	DEL	DEL		DEL
355	2:9595001-9599000	DEL	DEL		MIX
356	2:10644001-10652000	MIX
357	2:10787001-10815000	DEL	DEL
358	2:10843001-10847000	DEL
359	2:11341001-11344000	AMP
360	2:11366001-11371000	DEL		DEL	DEL
361	2:11525001-11528000	DEL
362	2:11572001-11576000	MIX	MIX	DEL	DEL
363	2:11774001-11777000	DEL
364	2:12405001-12409000	DEL
365	2:13099001-13102000	DEL		DEL
366	2:13099001-13112000	MIX
367	2:13119001-13129000	MIX	MIX	MIX	MIX
368	2:14442001-14447000	MIX
369	2:14515001-14518000	DEL
370	2:15404001-15407000	AMP		AMP
371	2:16349001-16355000	DEL	DEL
372	2:16400001-16403000	DEL
373	2:16770001-16774000	AMP
374	2:17767001-17772000	DEL
375	2:19465001-19482000	MIX
376	2:19478001-19482000	MIX
377	2:19481001-19485000	AMP
378	2:19486001-19492000	AMP
379	2:19491001-19508000	MIX
380	2:19726001-19730000	AMP	AMP
381	2:24010001-24013000	DEL		DEL
382	2:24940001-24944000	DEL
383	2:26260001-26263000	DEL
384	2:26439001-26443000	DEL
385	2:27672001-27678000	MIX
386	2:28151001-28160000	DEL	MIX	MIX
387	2:29530001-29534000	MIX		MIX	DEL
388	2:29609001-29614000	MIX			MIX
389	2:30833001-30837000	MIX			MIX
390	2:32486001-32490000	DEL	DEL	DEL	MIX
391	2:32618001-32622000	DEL
392	2:33448001-33451000	DEL		AMP
393	2:33903001-33906000	DEL
394	2:34473001-34476000	AMP
395	2:35621001-35626000	DEL
396	2:38374001-38381000	DEL	MIX	DEL
397	2:39422001-39427000	DEL
398	2:39719001-39723000	DEL
399	2:40187001-40190000	AMP
400	2:40789001-40794000	DEL
401	2:41416001-41420000	MIX	DEL
402	2:43368001-43374000	DEL		DEL	MIX
403	2:43391001-43395000	DEL	DEL
404	2:44052001-44061000	DEL	DEL
405	2:45585001-45592000	DEL
406	2:46320001-46323000	MIX	MIX	DEL	MIX
407	2:46456001-46462000	DEL	DEL	MIX	DEL
408	2:46473001-46487000	DEL
409	2:46640001-46643000	AMP
410	2:46924001-46928000	MIX		AMP
411	2:47425001-47429000	DEL
412	2:50272001-50276000	DEL
413	2:51476001-51486000	DEL
414	2:51885001-51892000	DEL
415	2:54093001-54098000	MIX	MIX	MIX
416	2:54100001-54123000	MIX
417	2:54121001-54124000	MIX
418	2:54589001-54596000	MIX
419	2:54593001-54605000	MIX
420	2:54659001-54666000	DEL
421	2:54906001-54912000	DEL
422	2:55032001-55036000	DEL
423	2:55933001-55941000	MIX
424	2:56396001-56399000	DEL	MIX	DEL
425	2:56630001-56633000	AMP	DEL
426	2:57403001-57408000	DEL
427	2:57408001-57417000	MIX	MIX	MIX	MIX
428	2:57747001-57752000	AMP	AMP	AMP
429	2:58895001-58906000	DEL
430	2:61011001-61015000	AMP
431	2:63494001-63506000	DEL
432	2:65960001-65969000	DEL
433	2:68405001-68417000	MIX
434	2:68452001-68460000	MIX	MIX	MIX	MIX
435	2:68540001-68547000	DEL
436	2:68895001-68899000	DEL
437	2:69377001-69383000	DEL	DEL
438	2:75121001-75124000	MIX
439	2:75458001-75470000	MIX
440	2:75472001-75477000	DEL	DEL
441	2:75530001-75533000	MIX
442	2:75614001-75618000	AMP
443	2:75773001-75778000	AMP
444	2:75782001-75786000	MIX
445	2:75954001-75962000	MIX
446	2:76233001-76236000	AMP
447	2:76530001-76538000	MIX	MIX
448	2:76723001-76727000	DEL
449	2:77193001-77200000	MIX	DEL
450	2:77213001-77216000	DEL
451	2:77349001-77364000	AMP
452	2:77405001-77409000	DEL
453	2:77435001-77438000	DEL
454	2:77447001-77451000	DEL
455	2:78249001-78253000	DEL	MIX		MIX
456	2:78327001-78331000	DEL
457	2:78540001-78551000	AMP		AMP
458	2:78950001-78954000	DEL
459	2:78958001-78963000	DEL
460	2:79195001-79198000	DEL
461	2:79762001-79776000	MIX	MIX	DEL	MIX
462	2:80661001-80665000	AMP	AMP
463	2:80692001-80698000	DEL
464	2:82133001-82140000	MIX
465	2:82245001-82249000	DEL	DEL
466	2:82254001-82259000	DEL	DEL
467	2:82623001-82631000	MIX
468	2:82857001-82861000	DEL
469	2:82987001-83059000	DEL
470	2:83216001-83220000	DEL		DEL	DEL
471	2:83264001-83267000	MIX
472	2:83292001-83297000	DEL
473	2:85516001-85520000	AMP
474	2:87047001-87058000	DEL
475	2:87516001-87519000	DEL
476	2:88219001-88224000	DEL
477	2:89573001-89595000	AMP	AMP	AMP
478	2:89586001-89595000	AMP
479	2:89687001-89698000	DEL
480	2:90533001-90538000	AMP
481	2:90558001-90564000	AMP
482	2:92070001-92073000	DEL
483	2:92994001-92998000	AMP
484	2:93095001-93103000	MIX
485	2:93666001-93670000	MIX
486	2:94054001-94057000	DEL	DEL
487	2:95130001-95134000	DEL
488	2:95918001-95923000	DEL
489	2:98498001-98509000	MIX
490	2:100002001-100006000	MIX		MIX	MIX
491	2:100095001-100099000	MIX	MIX
492	2:100160001-100164000	DEL
493	2:100624001-100634000	AMP
494	2:100624001-100670000	DEL
495	2:100662001-100666000	AMP
496	2:101838001-101841000	AMP		AMP
497	2:101943001-101946000	AMP		AMP
498	2:101985001-101992000	DEL
499	2:103238001-103245000	MIX
500	2:104280001-104284000	DEL	DEL
501	2:104598001-104603000	AMP	MIX
502	2:108816001-108823000	AMP	MIX
503	2:110412001-110419000	AMP
504	2:110732001-110737000	MIX	DEL
505	2:114224001-114227000	DEL		DEL	AMP
506	2:114407001-114413000	DEL
507	2:116982001-116986000	AMP
508	2:117293001-117299000	DEL	DEL	DEL	MIX
509	2:120234001-120239000	AMP
510	2:123782001-123785000	DEL
511	2:124185001-124197000	DEL
512	2:124784001-124793000	AMP
513	2:124791001-124796000	MIX
514	2:128922001-128926000	MIX
515	2:129639001-129645000	MIX		DEL
516	2:129648001-129654000	AMP
517	2:133147001-133190000	MIX
518	2:133285001-133296000	MIX		MIX	MIX
519	2:133484001-133488000	DEL	MIX
520	2:134931001-134936000	MIX
521	2:136737001-136815000	DEL
522	2:136752001-136756000	DEL
523	2:136781001-136790000	DEL
524	2:136794001-136800000	AMP
525	2:136822001-136827000	MIX	MIX
526	2:136860001-136864000	DEL
527	2:136899001-136905000	MIX	DEL
528	2:136908001-136915000	MIX
529	2:136922001-136932000	MIX
530	2:136961001-136965000	MIX
531	2:136969001-137043000	MIX
532	2:136983001-136991000	MIX
533	2:136990001-136997000	MIX
534	2:137008001-137013000	DEL
535	2:137024001-137030000	AMP
536	2:137031001-137060424	MIX
537	3:44001-50000	DEL
538	3:236001-239000	DEL
539	3:1019001-1023000	AMP
540	3:1028001-1033000	AMP
541	3:1038001-1049000	MIX
542	3:1795001-1799000	AMP
543	3:2342001-2347000	DEL	DEL	DEL
544	3:2346001-2350000	DEL
545	3:2416001-2420000	AMP	AMP	AMP	AMP
546	3:2519001-2528000	DEL
547	3:2612001-2616000	DEL
548	3:2659001-2663000	AMP
549	3:2673001-2681000	AMP
550	3:3130001-3133000	AMP
551	3:4015001-4019000	DEL
552	3:4255001-4261000	MIX	MIX	MIX
553	3:4529001-4533000	MIX		MIX	DEL
554	3:4566001-4572000	MIX
555	3:5025001-5029000	AMP
556	3:5070001-5075000	MIX		AMP
557	3:5162001-5165000	DEL
558	3:5596001-5599000	DEL
559	3:6350001-6359000	DEL
560	3:7583001-7587000	AMP
561	3:7957001-7967000	DEL	DEL	DEL	DEL
562	3:8098001-8104000	MIX
563	3:8103001-8112000	MIX
564	3:8132001-8138000	DEL	DEL
565	3:8518001-8537000	MIX
566	3:8532001-8537000	MIX			AMP
567	3:8601001-8608000	DEL	DEL
568	3:8612001-8616000	AMP
569	3:8612001-8680000	MIX
570	3:8667001-8679000	AMP
571	3:8732001-8748000	MIX
572	3:10322001-10326000	DEL	DEL	DEL
573	3:10973001-10977000	MIX
574	3:11025001-11028000	DEL	DEL		DEL
575	3:11076001-11083000	DEL
576	3:11134001-11145000	MIX
577	3:11135001-11140000	AMP
578	3:11148001-11152000	MIX
579	3:11153001-11157000	DEL
580	3:11217001-11225000	MIX
581	3:11255001-11258000	AMP
582	3:11322001-11328000	DEL
583	3:11517001-11521000	MIX	DEL	DEL
584	3:11783001-11790000	MIX
585	3:11795001-11801000	AMP
586	3:11854001-11865000	MIX
587	3:11855001-11913000	MIX
588	3:11892001-11910000	MIX
589	3:11932001-11935000	MIX		MIX	MIX
590	3:11975001-11979000	MIX
591	3:12000001-12021000	AMP
592	3:12013001-12021000	AMP
593	3:12050001-12054000	AMP
594	3:12103001-12133000	AMP
595	3:12107001-12113000	AMP
596	3:12122001-12125000	AMP
597	3:12984001-12991000	AMP
598	3:12989001-12994000	AMP
599	3:13186001-13193000	MIX		MIX
600	3:13290001-13300000	MIX	MIX	AMP
601	3:13293001-13296000	DEL
602	3:13313001-13319000	DEL
603	3:13319001-13326000	MIX
604	3:13325001-13330000	AMP
605	3:13342001-13348000	AMP
606	3:13377001-13382000	MIX		AMP
607	3:13479001-13484000	MIX
608	3:13518001-13524000	AMP	AMP
609	3:13911001-13941000	DEL
610	3:13916001-13922000	AMP
611	3:13924001-13928000	AMP
612	3:17438001-17463000	AMP
613	3:17569001-17573000	AMP	AMP
614	3:18007001-18013000	AMP			AMP
615	3:18527001-18531000	AMP
616	3:20959001-20977000	AMP
617	3:20959001-21003000	AMP	AMP
618	3:20974001-20981000	AMP
619	3:20980001-20994000	MIX
620	3:21091001-21095000	DEL	MIX
621	3:21228001-21236000	AMP		AMP
622	3:21241001-21260000	MIX
623	3:21256001-21262000	MIX			MIX
624	3:21286001-21289000	DEL
625	3:21291001-21295000	MIX	DEL	DEL
626	3:21294001-21300000	MIX	MIX
627	3:21300001-21305000	MIX
628	3:21312001-21323000	MIX
629	3:21318001-21327000	MIX
630	3:22408001-22412000	MIX		MIX
631	3:22651001-22658000	MIX		DEL	MIX
632	3:22763001-22770000	AMP
633	3:22772001-22831000	MIX
634	3:22791001-22798000	MIX
635	3:22800001-22809000	DEL
636	3:22863001-22882000	AMP
637	3:22887001-22902000	MIX
638	3:23091001-23102000	MIX
639	3:25616001-25620000	AMP
640	3:27546001-27549000	DEL	DEL	DEL	MIX
641	3:27582001-27586000	AMP	MIX		AMP
642	3:28179001-28183000	AMP
643	3:28319001-28325000	AMP
644	3:28926001-28930000	DEL
645	3:29144001-29147000	AMP
646	3:29580001-29599000	DEL	DEL
647	3:29944001-29947000	AMP
648	3:30005001-30013000	DEL	DEL	DEL	DEL
649	3:31123001-31126000	AMP
650	3:32114001-32118000	DEL	DEL
651	3:35091001-35112000	DEL
652	3:35106001-35110000	DEL
653	3:35116001-35120000	DEL	DEL
654	3:35256001-35259000	DEL
655	3:36418001-36421000	DEL		DEL	AMP
656	3:36475001-36482000	DEL	DEL	DEL	DEL
657	3:36932001-36936000	DEL
658	3:37096001-37102000	DEL
659	3:37666001-37670000	DEL
660	3:37803001-37811000	DEL	MIX
661	3:38110001-38115000	DEL
662	3:38309001-38314000	DEL	DEL
663	3:38361001-38366000	DEL	DEL	DEL	MIX
664	3:39385001-39390000	DEL	DEL	DEL	DEL
665	3:39904001-39908000	DEL
666	3:40159001-40165000	MIX	AMP
667	3:40481001-40485000	DEL	DEL	DEL	DEL
668	3:40982001-40989000	DEL
669	3:41636001-41640000	AMP	AMP
670	3:41749001-41752000	DEL	DEL	DEL
671	3:43503001-43508000	AMP
672	3:43728001-43734000	AMP
673	3:44529001-44532000	AMP
674	3:45911001-45914000	AMP
675	3:45989001-45992000	AMP
676	3:46785001-46797000	MIX
677	3:47039001-47049000	MIX	MIX	MIX	MIX
678	3:50162001-50189000	DEL	DEL
679	3:50798001-50801000	AMP
680	3:52836001-52839000	MIX	DEL
681	3:53785001-53788000	DEL	DEL
682	3:53975001-53978000	DEL
683	3:54133001-54139000	MIX		AMP
684	3:54238001-54243000	AMP
685	3:54287001-54293000	AMP
686	3:54343001-54536000	MIX
687	3:54350001-54362000	MIX
688	3:54350001-54387000	MIX
689	3:54394001-54406000	AMP
690	3:54441001-54444000	AMP
691	3:54483001-54489000	MIX
692	3:54486001-54505000	AMP
693	3:54488001-54854000	AMP
694	3:54489001-54540000	MIX
695	3:54491001-54500000	AMP
696	3:54504001-54512000	AMP
697	3:54517001-54523000	AMP
698	3:54532001-54640000	MIX
699	3:54589001-54595000	AMP
700	3:54631001-54638000	AMP
701	3:54639001-54658000	AMP
702	3:54660001-54670000	AMP
703	3:54669001-54683000	AMP
704	3:54681001-54716000	AMP
705	3:54711001-54719000	AMP	AMP
706	3:54724001-54730000	AMP
707	3:54748001-54770000	AMP
708	3:54766001-54773000	MIX
709	3:54766001-54799000	DEL
710	3:54774001-54785000	AMP
711	3:54798001-54826000	AMP
712	3:54800001-54854000	AMP
713	3:54818001-54826000	AMP
714	3:54831001-54841000	AMP
715	3:54838001-54854000	MIX
716	3:54974001-54978000	DEL
717	3:54974001-55022000	DEL
718	3:56736001-56739000	AMP
719	3:57908001-57915000	MIX
720	3:58482001-58492000	MIX
721	3:59294001-59301000	DEL		DEL
722	3:60328001-60333000	AMP
723	3:60719001-60722000	MIX
724	3:60974001-60978000	DEL
725	3:61030001-61033000	DEL
726	3:61330001-61334000	AMP	AMP
727	3:62131001-62135000	DEL
728	3:62364001-62367000	DEL
729	3:62382001-62387000	DEL
730	3:63380001-63383000	AMP			AMP
731	3:63386001-63390000	DEL		DEL	DEL
732	3:63790001-63796000	MIX
733	3:64799001-64807000	DEL		DEL	DEL
734	3:65491001-65499000	AMP
735	3:65783001-65786000	MIX		DEL	DEL
736	3:67397001-67401000	DEL	DEL
737	3:68142001-68149000	DEL
738	3:68153001-68158000	DEL
739	3:68165001-68169000	DEL
740	3:68712001-68715000	DEL
741	3:70724001-70727000	AMP
742	3:70738001-70741000	MIX		MIX	AMP
743	3:71517001-71532000	AMP	AMP	AMP	AMP
744	3:71821001-71825000	DEL
745	3:71823001-71829000	MIX
746	3:72853001-72857000	DEL
747	3:74626001-74630000	MIX	MIX		MIX
748	3:75067001-75074000	MIX	MIX
749	3:75975001-75992000	DEL
750	3:76195001-76198000	DEL
751	3:76988001-76993000	DEL
752	3:78568001-78575000	MIX
753	3:78876001-78879000	AMP
754	3:79968001-79972000	AMP
755	3:80120001-80125000	DEL	DEL
756	3:80175001-80181000	DEL
757	3:81310001-81313000	DEL	DEL	DEL
758	3:81581001-81584000	AMP		MIX	MIX
759	3:81588001-81591000	DEL
760	3:81604001-81609000	DEL
761	3:82721001-82725000	DEL
762	3:82744001-82752000	AMP
763	3:82802001-82807000	AMP
764	3:82842001-82845000	AMP
765	3:82879001-82883000	AMP
766	3:82902001-82909000	AMP
767	3:86416001-86419000	DEL		DEL	AMP
768	3:86720001-86737000	MIX
769	3:89991001-89998000	DEL	MIX
770	3:90898001-90903000	DEL
771	3:91244001-91250000	DEL
772	3:91386001-91390000	AMP	AMP
773	3:91690001-91703000	AMP	AMP	AMP
774	3:91968001-91973000	MIX	AMP
775	3:93803001-93808000	DEL
776	3:95023001-95026000	AMP	AMP	AMP
777	3:96399001-96402000	AMP	AMP
778	3:96555001-96559000	DEL
779	3:97039001-97051000	DEL	DEL	DEL
780	3:97508001-97511000	DEL
781	3:97720001-97725000	MIX	MIX	MIX	MIX
782	3:99809001-99842000	AMP
783	3:99834001-99841000	AMP
784	3:99856001-99860000	DEL	DEL		DEL
785	3:103465001-103469000	MIX			MIX
786	3:103486001-103494000	MIX			MIX
787	3:103611001-103619000	DEL		MIX
788	3:103752001-103759000	DEL
789	3:104424001-104428000	MIX
790	3:105709001-105726000	DEL	DEL		MIX
791	3:108165001-108168000	DEL
792	3:111286001-111291000	MIX
793	3:111906001-111910000	DEL
794	3:115324001-115332000	MIX
795	3:116437001-116445000	MIX
796	3:116463001-116466000	DEL
797	3:116871001-116875000	DEL	DEL	DEL
798	3:118248001-118253000	MIX
799	3:118329001-118333000	MIX			MIX
800	3:119614001-119619000	DEL
801	3:119800001-119811000	DEL
802	3:119911001-119918000	AMP
803	3:120019001-120026000	DEL
804	3:120026001-120033000	AMP			MIX
805	3:120081001-120086000	DEL
806	3:120100001-120110000	DEL	DEL	DEL
807	3:120224001-120228000	DEL	DEL
808	3:121127001-121133000	MIX
809	3:121412001-121418000	AMP
810	4:23001-42000	AMP
811	4:31001-35000	AMP
812	4:39001-43000	MIX
813	4:113001-117000	DEL	DEL	DEL
814	4:877001-887000	AMP	AMP	AMP
815	4:1658001-1661000	AMP	AMP	AMP	AMP
816	4:1673001-1677000	AMP
817	4:1753001-1756000	DEL		DEL	MIX
818	4:1763001-1766000	AMP
819	4:2287001-2292000	DEL	DEL
820	4:2781001-2788000	MIX
821	4:2847001-2855000	DEL	DEL	DEL	DEL
822	4:2912001-2918000	MIX
823	4:2926001-2932000	AMP
824	4:3037001-3040000	DEL
825	4:3112001-3121000	DEL
826	4:3155001-3162000	MIX	MIX
827	4:3409001-3413000	AMP	AMP
828	4:3814001-3819000	DEL	DEL
829	4:4094001-4098000	MIX
830	4:5284001-5288000	AMP
831	4:6364001-6368000	MIX
832	4:6411001-6415000	DEL
833	4:6588001-6592000	MIX		MIX	MIX
834	4:6591001-6596000	DEL	MIX	MIX
835	4:6624001-6629000	MIX
836	4:6632001-6636000	DEL
837	4:7006001-7012000	DEL	DEL	DEL	DEL
838	4:7033001-7036000	DEL
839	4:7041001-7047000	DEL
840	4:7960001-7964000	DEL
841	4:7963001-7966000	DEL
842	4:8004001-8008000	DEL
843	4:8120001-8127000	DEL
844	4:8215001-8220000	MIX
845	4:8563001-8570000	MIX
846	4:9058001-9065000	DEL
847	4:9063001-9072000	MIX
848	4:9118001-9122000	AMP	AMP	MIX
849	4:10674001-10678000	DEL
850	4:11127001-11131000	DEL	DEL		DEL
851	4:11298001-11302000	AMP
852	4:11306001-11309000	AMP
853	4:11505001-11509000	AMP
854	4:12127001-12131000	DEL
855	4:12871001-12875000	DEL	AMP
856	4:14055001-14059000	DEL	DEL	DEL
857	4:14158001-14161000	DEL	MIX	DEL	MIX
858	4:14656001-14660000	DEL
859	4:14690001-14694000	DEL
860	4:14874001-14880000	MIX
861	4:15395001-15398000	AMP			MIX
862	4:15847001-15859000	DEL
863	4:15901001-15905000	DEL
864	4:16071001-16075000	DEL	DEL	DEL	DEL
865	4:16310001-16316000	DEL
866	4:16396001-16399000	AMP		AMP
867	4:16490001-16499000	AMP
868	4:17742001-17745000	DEL
869	4:17770001-17773000	DEL		AMP
870	4:18408001-18412000	AMP
871	4:18424001-18428000	AMP
872	4:19365001-19369000	DEL	DEL	DEL
873	4:19987001-19996000	DEL
874	4:20465001-20471000	DEL		DEL	DEL
875	4:20906001-20912000	AMP	AMP	AMP
876	4:21218001-21224000	AMP	AMP	AMP
877	4:22131001-22135000	AMP
878	4:24555001-24559000	DEL	DEL
879	4:24609001-24614000	MIX
880	4:25326001-25330000	DEL
881	4:25492001-25496000	MIX
882	4:26494001-26498000	MIX
883	4:26630001-26653000	DEL
884	4:27720001-27724000	AMP
885	4:27770001-27774000	MIX	DEL
886	4:28240001-28243000	MIX
887	4:28242001-28254000	DEL
888	4:28878001-28882000	MIX
889	4:29339001-29343000	DEL
890	4:29636001-29640000	MIX	MIX	MIX	MIX
891	4:29953001-29957000	AMP
892	4:30346001-30356000	DEL	DEL	DEL	DEL
893	4:30388001-30392000	DEL	DEL	DEL	DEL
894	4:30974001-30978000	MIX		MIX
895	4:31884001-31896000	MIX
896	4:32070001-32073000	DEL
897	4:32921001-32925000	DEL
898	4:33240001-33246000	MIX	MIX	MIX
899	4:33557001-33562000	MIX
900	4:33575001-33579000	AMP
901	4:33738001-33742000	DEL
902	4:34090001-34096000	DEL
903	4:34392001-34397000	DEL
904	4:36436001-36441000	MIX
905	4:36934001-36939000	DEL
906	4:39459001-39464000	AMP		AMP
907	4:39478001-39484000	DEL
908	4:41465001-41487000	MIX
909	4:41491001-41496000	AMP
910	4:41628001-41632000	DEL
911	4:42514001-42521000	DEL	DEL	DEL	DEL
912	4:43481001-43491000	DEL		DEL
913	4:44296001-44299000	DEL
914	4:45948001-45952000	DEL	DEL	DEL	DEL
915	4:46196001-46204000	DEL
916	4:47706001-47709000	DEL			AMP
917	4:50509001-50513000	AMP
918	4:50804001-50807000	DEL
919	4:52598001-52602000	MIX	MIX
920	4:52673001-52676000	DEL		DEL	DEL
921	4:54003001-54006000	AMP	MIX
922	4:55331001-55336000	AMP
923	4:55458001-55462000	DEL
924	4:55697001-55701000	AMP
925	4:55701001-55705000	DEL			DEL
926	4:56447001-56454000	DEL	DEL	DEL
927	4:56945001-56948000	AMP		AMP	AMP
928	4:56967001-56972000	DEL
929	4:57407001-57410000	AMP
930	4:57414001-57420000	AMP
931	4:57900001-57905000	AMP	AMP	AMP	AMP
932	4:59072001-59083000	AMP
933	4:59436001-59439000	DEL
934	4:59740001-59743000	DEL
935	4:59745001-59749000	MIX
936	4:59756001-59761000	MIX		MIX
937	4:59779001-59782000	AMP	MIX
938	4:59799001-59809000	AMP
939	4:60032001-60035000	DEL	DEL		DEL
940	4:60860001-60865000	MIX	MIX	MIX	MIX
941	4:60870001-60875000	DEL
942	4:62947001-62950000	AMP
943	4:64025001-64029000	DEL
944	4:64830001-64835000	DEL	DEL	DEL
945	4:65304001-65308000	DEL	DEL
946	4:65430001-65434000	DEL	DEL
947	4:66548001-66552000	AMP
948	4:68365001-68368000	AMP	AMP	AMP	AMP
949	4:68365001-68379000	MIX	MIX
950	4:70218001-70222000	DEL
951	4:70670001-70676000	DEL
952	4:71258001-71261000	DEL
953	4:71572001-71577000	DEL	DEL	DEL	DEL
954	4:71939001-71944000	MIX	DEL	DEL	MIX
955	4:73249001-73253000	MIX		MIX	MIX
956	4:73253001-73258000	MIX
957	4:73262001-73270000	AMP
958	4:73572001-73576000	DEL
959	4:73580001-73583000	AMP		MIX
960	4:74728001-74731000	DEL
961	4:75847001-75856000	MIX	MIX	MIX	MIX
962	4:76766001-76777000	MIX
963	4:78043001-78052000	AMP	AMP	AMP
964	4:78341001-78345000	DEL	DEL	DEL
965	4:78915001-78918000	DEL
966	4:82252001-82255000	DEL
967	4:83333001-83344000	MIX
968	4:83343001-83353000	DEL
969	4:83404001-83409000	DEL
970	4:83419001-83424000	DEL
971	4:83423001-83428000	MIX			MIX
972	4:83423001-83455000	AMP
973	4:83428001-83441000	AMP
974	4:83436001-83441000	AMP
975	4:83576001-83585000	MIX
976	4:83583001-83587000	DEL			DEL
977	4:83585001-83590000	AMP
978	4:83797001-83801000	DEL	DEL
979	4:84571001-84576000	DEL		DEL
980	4:84676001-84681000	DEL		DEL	MIX
981	4:84698001-84703000	DEL
982	4:84718001-84721000	AMP
983	4:84894001-84898000	DEL			DEL
984	4:84897001-84904000	MIX
985	4:85836001-85841000	AMP
986	4:86077001-86084000	MIX
987	4:86734001-86755000	DEL
988	4:86742001-86746000	DEL
989	4:86746001-86755000	MIX
990	4:87115001-87118000	DEL
991	4:87456001-87461000	DEL
992	4:88365001-88369000	DEL		DEL
993	4:89124001-89128000	AMP
994	4:89281001-89287000	MIX	MIX	DEL
995	4:89984001-89989000	MIX	MIX	MIX	MIX
996	4:90297001-90301000	AMP
997	4:90306001-90310000	DEL
998	4:90629001-90633000	DEL	DEL
999	4:90633001-90639000	AMP
1000	4:90638001-90643000	DEL	DEL	DEL
1001	4:90908001-90912000	DEL	MIX
1002	4:91288001-91293000	DEL
1003	4:92454001-92461000	MIX	DEL	MIX	AMP
1004	4:92488001-92492000	MIX		MIX
1005	4:96788001-96806000	MIX
1006	4:97714001-97719000	DEL	DEL
1007	4:98719001-98724000	AMP
1008	4:99107001-99112000	DEL
1009	4:99616001-99622000	MIX			MIX
1010	4:99907001-99928000	AMP
1011	4:99952001-99957000	MIX	MIX	MIX
1012	4:101173001-101177000	DEL
1013	4:101720001-101728000	DEL		DEL	DEL
1014	4:102932001-102937000	AMP
1015	4:103117001-103122000	AMP
1016	4:103649001-103654000	AMP
1017	4:103823001-103826000	DEL	DEL
1018	4:106007001-106025000	DEL
1019	4:106023001-106035000	DEL
1020	4:106056001-106085000	AMP
1021	4:106057001-106062000	AMP
1022	4:106066001-106073000	AMP
1023	4:106080001-106085000	AMP
1024	4:106096001-106144000	AMP
1025	4:106100001-106109000	AMP
1026	4:106107001-106112000	AMP
1027	4:106135001-106145000	AMP
1028	4:106394001-106399000	AMP	AMP	AMP	AMP
1029	4:106412001-106422000	AMP
1030	4:106426001-106451000	MIX
1031	4:106442001-106459000	MIX
1032	4:106448001-106452000	MIX
1033	4:106454001-106459000	MIX
1034	4:106461001-106467000	MIX
1035	4:106486001-106524000	AMP
1036	4:106487001-106493000	MIX
1037	4:106510001-106514000	AMP
1038	4:106513001-106520000	AMP
1039	4:106639001-106648000	MIX		AMP
1040	4:106640001-106670000	MIX
1041	4:106647001-106651000	DEL
1042	4:106662001-106670000	MIX
1043	4:106690001-106705000	MIX
1044	4:106699001-106705000	DEL	MIX	MIX
1045	4:106709001-106715000	DEL
1046	4:106716001-106787000	MIX
1047	4:106762001-106766000	AMP
1048	4:106779001-106787000	DEL
1049	4:106790001-106804000	MIX
1050	4:106860001-106867000	AMP
1051	4:106873001-106882000	MIX	MIX
1052	4:107222001-107254000	AMP
1053	4:107939001-107942000	DEL	DEL		DEL
1054	4:108012001-108017000	MIX		DEL
1055	4:108139001-108171000	AMP	AMP
1056	4:108140001-108152000	AMP
1057	4:108152001-108164000	AMP
1058	4:108169001-108176000	MIX
1059	4:108977001-108980000	DEL			AMP
1060	4:109699001-109702000	MIX		MIX	MIX
1061	4:109783001-109787000	DEL		DEL
1062	4:112073001-112079000	DEL
1063	4:113167001-113170000	AMP
1064	4:113374001-113378000	DEL	DEL	DEL	DEL
1065	4:113580001-113585000	AMP
1066	4:113648001-113655000	DEL			DEL
1067	4:113648001-113685000	AMP
1068	4:113661001-113670000	MIX
1069	4:113672001-113684000	MIX
1070	4:113691001-113705000	MIX
1071	4:113711001-113716000	AMP		DEL
1072	4:113719001-113729000	AMP
1073	4:113744001-113755000	MIX
1074	4:113782001-113786000	DEL	MIX	MIX	DEL
1075	4:113861001-113866000	DEL
1076	4:113862001-113873000	MIX
1077	4:113892001-113897000	DEL
1078	4:113917001-113942000	MIX
1079	4:113935001-113941000	MIX
1080	4:113949001-113962000	MIX
1081	4:113965001-113997000	MIX
1082	4:113968001-113973000	AMP
1083	4:113988001-113998000	MIX
1084	4:114014001-114023000	MIX
1085	4:114037001-114041000	AMP
1086	4:114064001-114068000	MIX
1087	4:114077001-114087000	MIX
1088	4:114115001-114121000	AMP
1089	4:114125001-114132000	AMP		MIX
1090	4:115960001-115967000	DEL
1091	4:116030001-116034000	DEL
1092	4:116153001-116159000	DEL
1093	4:116164001-116170000	MIX
1094	4:116169001-116174000	MIX	MIX		MIX
1095	4:116465001-116473000	DEL
1096	4:116546001-116552000	DEL
1097	4:116963001-116966000	DEL
1098	4:117206001-117209000	DEL
1099	4:117384001-117387000	AMP
1100	4:117669001-117675000	DEL	DEL
1101	4:117749001-117756000	MIX	MIX	MIX	MIX
1102	4:118791001-118796000	AMP	AMP
1103	4:118795001-118799000	DEL	DEL
1104	4:119713001-119721000	DEL		DEL	AMP
1105	4:120643001-120647000	AMP
1106	4:120676001-120681000	AMP		MIX
1107	4:120686001-120690000	MIX	MIX	MIX
1108	4:120711001-120715000	AMP		MIX
1109	4:120724001-120728000	DEL
1110	4:120825001-120829699	AMP
1111	5:85001-88000	DEL			MIX
1112	5:1768001-1771000	DEL
1113	5:2980001-2987000	DEL
1114	5:3383001-3388000	DEL	DEL	DEL	DEL
1115	5:3509001-3512000	DEL
1116	5:3516001-3521000	MIX
1117	5:4003001-4008000	MIX			MIX
1118	5:4119001-4129000	DEL
1119	5:4126001-4129000	DEL		MIX
1120	5:4314001-4319000	MIX		MIX
1121	5:4617001-4620000	DEL
1122	5:4878001-4881000	DEL
1123	5:5625001-5640000	DEL		DEL
1124	5:6902001-6905000	DEL	MIX	DEL
1125	5:8269001-8275000	AMP	AMP
1126	5:9115001-9120000	MIX		DEL	MIX
1127	5:9275001-9296000	DEL
1128	5:9665001-9676000	DEL
1129	5:9969001-9972000	DEL
1130	5:9974001-9978000	MIX
1131	5:10283001-10288000	MIX
1132	5:10290001-10297000	MIX			MIX
1133	5:10713001-10718000	DEL
1134	5:11570001-11575000	DEL
1135	5:11608001-11615000	DEL
1136	5:13272001-13278000	AMP
1137	5:13358001-13361000	MIX
1138	5:14127001-14131000	DEL
1139	5:14251001-14265000	DEL	DEL	DEL	DEL
1140	5:14409001-14416000	DEL	DEL	DEL	DEL
1141	5:14491001-14494000	DEL
1142	5:15448001-15456000	AMP
1143	5:15465001-15470000	AMP
1144	5:15638001-15648000	MIX
1145	5:15645001-15648000	MIX
1146	5:16071001-16075000	DEL	DEL	DEL
1147	5:17126001-17132000	DEL	DEL
1148	5:17181001-17187000	DEL	DEL
1149	5:17353001-17356000	DEL
1150	5:17512001-17522000	DEL
1151	5:17533001-17538000	DEL
1152	5:17787001-17794000	AMP	AMP	AMP
1153	5:18617001-18622000	MIX	MIX		DEL
1154	5:18734001-18744000	AMP	MIX	AMP	MIX
1155	5:18932001-18937000	DEL
1156	5:20715001-20718000	DEL			DEL
1157	5:21857001-21860000	AMP
1158	5:21927001-21930000	DEL		MIX	AMP
1159	5:23582001-23586000	DEL		DEL
1160	5:23989001-23993000	AMP	AMP	AMP
1161	5:27578001-27596000	AMP	AMP	AMP	AMP
1162	5:27587001-27594000	AMP
1163	5:27799001-27810000	AMP
1164	5:31586001-31590000	DEL
1165	5:31594001-31600000	DEL
1166	5:31821001-31825000	AMP
1167	5:32124001-32134000	DEL
1168	5:32949001-32955000	DEL
1169	5:33742001-33746000	DEL
1170	5:33745001-33751000	DEL		MIX	MIX
1171	5:36126001-36134000	MIX	MIX		DEL
1172	5:36300001-36308000	MIX			MIX
1173	5:36338001-36345000	MIX	MIX
1174	5:37606001-37612000	DEL		DEL
1175	5:38932001-38939000	MIX	MIX		DEL
1176	5:40434001-40446000	DEL
1177	5:40549001-40552000	DEL
1178	5:40588001-40597000	MIX
1179	5:40595001-40604000	MIX	MIX	MIX
1180	5:40743001-40753000	DEL	DEL	DEL
1181	5:41173001-41180000	DEL
1182	5:41512001-41515000	DEL		DEL
1183	5:41512001-41529000	DEL	DEL
1184	5:41572001-41580000	DEL
1185	5:41591001-41596000	DEL		DEL
1186	5:41626001-41630000	DEL
1187	5:41745001-41753000	DEL			DEL
1188	5:41896001-41903000	MIX
1189	5:41911001-41922000	DEL			MIX
1190	5:41930001-41934000	DEL	MIX	DEL	MIX
1191	5:41981001-41985000	AMP	AMP
1192	5:42243001-42249000	AMP
1193	5:42290001-42303000	AMP	MIX	MIX	MIX
1194	5:43546001-43550000	AMP
1195	5:44296001-44302000	AMP
1196	5:44412001-44432000	AMP
1197	5:44424001-44460000	AMP
1198	5:44425001-44430000	MIX
1199	5:44491001-44511000	MIX
1200	5:44520001-44526000	MIX	MIX
1201	5:44520001-44546000	AMP	AMP
1202	5:44536001-44544000	AMP
1203	5:47312001-47316000	DEL	DEL		DEL
1204	5:48744001-48750000	AMP	AMP	AMP
1205	5:49999001-50002000	DEL
1206	5:50313001-50322000	DEL		DEL	DEL
1207	5:51338001-51341000	DEL
1208	5:53066001-53070000	MIX	MIX	MIX	MIX
1209	5:53151001-53155000	DEL
1210	5:53336001-53343000	DEL		DEL
1211	5:53603001-53606000	DEL
1212	5:53751001-53756000	AMP
1213	5:54078001-54086000	MIX
1214	5:55129001-55132000	DEL		DEL
1215	5:55306001-55309000	MIX	DEL		DEL
1216	5:55308001-55313000	DEL
1217	5:55337001-55344000	MIX	DEL	DEL	MIX
1218	5:55491001-55494000	DEL
1219	5:56091001-56098000	DEL	DEL	DEL	DEL
1220	5:57731001-57736000	DEL
1221	5:58016001-58019000	AMP
1222	5:58141001-58152000	DEL
1223	5:58211001-58215000	DEL
1224	5:58211001-58254000	DEL
1225	5:58349001-58356000	MIX
1226	5:58378001-58383000	AMP	DEL
1227	5:58404001-58407000	AMP
1228	5:58622001-58625000	DEL	DEL
1229	5:58844001-58849000	DEL	DEL		DEL
1230	5:58893001-58910000	DEL
1231	5:58964001-59030000	MIX
1232	5:58965001-58971000	AMP
1233	5:58965001-59236000	MIX		MIX
1234	5:58991001-59079000	MIX
1235	5:59029001-59033000	DEL
1236	5:59053001-59057000	AMP
1237	5:59067001-59071000	AMP
1238	5:59080001-59088000	AMP
1239	5:59089001-59139000	MIX
1240	5:59132001-59137000	MIX
1241	5:59133001-59153000	AMP
1242	5:59137001-59236000	MIX
1243	5:59173001-59179000	AMP
1244	5:59204001-59214000	MIX
1245	5:59215001-59222000	AMP
1246	5:59256001-59263000	DEL
1247	5:59276001-59280000	DEL		MIX
1248	5:59567001-59575000	DEL
1249	5:59678001-59684000	DEL	DEL	MIX	DEL
1250	5:59727001-59730000	DEL
1251	5:59754001-59760000	AMP
1252	5:59802001-59806000	AMP
1253	5:60032001-60036000	DEL
1254	5:60050001-60055000	DEL
1255	5:60128001-60133000	DEL
1256	5:60139001-60147000	DEL	DEL
1257	5:62862001-62865000	DEL			MIX
1258	5:63419001-63422000	DEL
1259	5:63419001-63434000	AMP	AMP	AMP	AMP
1260	5:63441001-63445000	DEL
1261	5:63727001-63730000	DEL
1262	5:64015001-64020000	DEL	DEL	DEL
1263	5:65503001-65506000	AMP
1264	5:65895001-65901000	MIX	DEL	MIX	DEL
1265	5:67157001-67163000	DEL		DEL
1266	5:67613001-67617000	DEL	DEL
1267	5:68199001-68204000	AMP
1268	5:68968001-68977000	DEL	DEL		MIX
1269	5:72331001-72337000	DEL
1270	5:73268001-73276000	MIX	MIX	MIX	MIX
1271	5:74620001-74623000	AMP
1272	5:74621001-74626000	AMP
1273	5:74639001-74646000	AMP
1274	5:74659001-74667000	AMP	MIX		DEL
1275	5:74706001-74711000	DEL
1276	5:74862001-74882000	AMP			AMP
1277	5:74993001-75005000	AMP
1278	5:75012001-75017000	DEL
1279	5:75020001-75025000	AMP
1280	5:75779001-75783000	DEL	MIX
1281	5:76321001-76326000	MIX	MIX	DEL
1282	5:76349001-76356000	MIX	MIX	MIX	MIX
1283	5:76418001-76429000	MIX	MIX	MIX	MIX
1284	5:76442001-76452000	DEL
1285	5:76443001-76449000	MIX
1286	5:77561001-77564000	DEL
1287	5:78410001-78414000	DEL	DEL	DEL	MIX
1288	5:78891001-78894000	AMP		AMP	MIX
1289	5:79140001-79144000	DEL
1290	5:79191001-79196000	MIX
1291	5:79197001-79201000	AMP
1292	5:79219001-79224000	MIX
1293	5:79280001-79283000	AMP
1294	5:79633001-79636000	AMP
1295	5:79655001-79659000	AMP
1296	5:80080001-80086000	MIX
1297	5:80659001-80662000	AMP	AMP	AMP	AMP
1298	5:81299001-81303000	MIX
1299	5:81711001-81726000	MIX	MIX
1300	5:83105001-83109000	DEL	MIX	DEL	DEL
1301	5:83680001-83687000	DEL
1302	5:84649001-84656000	DEL	DEL	DEL
1303	5:84719001-84723000	DEL	DEL
1304	5:84794001-84799000	DEL
1305	5:85448001-85451000	AMP		AMP	AMP
1306	5:85458001-85469000	MIX
1307	5:87472001-87476000	MIX	MIX	MIX	MIX
1308	5:87797001-87805000	MIX		MIX
1309	5:88240001-88249000	MIX	MIX
1310	5:88770001-88773000	AMP
1311	5:90277001-90282000	AMP
1312	5:90284001-90288000	MIX
1313	5:91520001-91524000	DEL
1314	5:91755001-91764000	DEL
1315	5:93274001-93279000	AMP
1316	5:95721001-95724000	DEL	DEL	DEL
1317	5:96658001-96661000	AMP			AMP
1318	5:97129001-97137000	MIX
1319	5:97141001-97151000	MIX		MIX
1320	5:99581001-99600000	MIX
1321	5:99586001-99658000	MIX
1322	5:99652001-99660000	AMP
1323	5:99657001-99662000	AMP
1324	5:99669001-99673000	DEL
1325	5:99677001-99683000	MIX
1326	5:99729001-99739000	DEL
1327	5:99738001-99743000	MIX	MIX
1328	5:99760001-99772000	MIX		MIX
1329	5:99772001-99776000	DEL	DEL
1330	5:99806001-99849000	MIX
1331	5:100060001-100065000	MIX	MIX	MIX	MIX
1332	5:100792001-100797000	AMP
1333	5:100805001-100809000	DEL
1334	5:102383001-102391000	AMP
1335	5:102452001-102462000	MIX
1336	5:102560001-102564000	AMP
1337	5:102560001-102583000	AMP	AMP	AMP
1338	5:102567001-102578000	AMP
1339	5:102601001-102606000	AMP
1340	5:102614001-102626000	AMP
1341	5:102627001-102633000	MIX
1342	5:102645001-102651000	MIX		MIX
1343	5:102717001-102721000	AMP	AMP
1344	5:102797001-102802000	MIX	MIX
1345	5:102836001-102842000	DEL
1346	5:102849001-102852000	DEL
1347	5:102996001-103002000	MIX	MIX
1348	5:103077001-103080000	DEL	DEL
1349	5:103084001-103092000	MIX	MIX
1350	5:103117001-103180000	MIX
1351	5:103119001-103123000	AMP
1352	5:103133001-103139000	DEL
1353	5:103137001-103143000	AMP
1354	5:103146001-103154000	AMP
1355	5:103161001-103186000	MIX
1356	5:103180001-103186000	AMP			MIX
1357	5:103226001-103242000	AMP
1358	5:103245001-103331000	MIX
1359	5:103269001-103275000	AMP
1360	5:103285001-103292000	DEL
1361	5:103308001-103317000	AMP
1362	5:103335001-103359000	MIX
1363	5:103348001-103354000	MIX
1364	5:103357001-103429000	MIX
1365	5:103365001-103369000	AMP
1366	5:103366001-103374000	MIX
1367	5:103371001-103375000	AMP
1368	5:103398001-103418000	MIX
1369	5:103409001-103427000	AMP
1370	5:103421001-103428000	AMP
1371	5:103434001-103452000	DEL
1372	5:103490001-103495000	DEL
1373	5:103500001-103507000	AMP		MIX
1374	5:105908001-105915000	MIX
1375	5:109422001-109425000	DEL
1376	5:110194001-110199000	AMP
1377	5:110272001-110278000	MIX
1378	5:111705001-111709000	AMP	AMP
1379	5:111734001-111737000	DEL
1380	5:111742001-111746000	MIX		MIX
1381	5:112211001-112218000	DEL
1382	5:114117001-114121000	AMP
1383	5:114121001-114126000	AMP
1384	5:114147001-114158000	MIX
1385	5:114156001-114164000	AMP
1386	5:114174001-114181000	MIX
1387	5:114212001-114219000	AMP
1388	5:114234001-114242000	AMP
1389	5:116705001-116709000	DEL	DEL
1390	5:117262001-117268000	MIX
1391	5:117264001-117298000	MIX
1392	5:117265001-117354000	MIX
1393	5:117265001-117530000	MIX
1394	5:117267001-117273000	DEL
1395	5:117293001-117299000	MIX
1396	5:117385001-117395000	MIX
1397	5:117391001-117424000	MIX
1398	5:117409001-117416000	MIX
1399	5:117415001-117432000	MIX
1400	5:117426001-117483000	MIX
1401	5:117430001-117435000	MIX
1402	5:117432001-117442000	DEL
1403	5:117444001-117450000	AMP
1404	5:117464001-117478000	MIX
1405	5:117475001-117483000	MIX
1406	5:117478001-117530000	MIX
1407	5:117487001-117647000	MIX
1408	5:117502001-117508000	DEL
1409	5:117518001-117530000	AMP
1410	5:117530001-117539000	AMP
1411	5:117532001-117535000	AMP
1412	5:117537001-117543000	AMP
1413	5:117557001-117573000	AMP
1414	5:118737001-118741000	DEL	DEL
1415	5:119128001-119133000	DEL
1416	5:119531001-119535000	DEL	DEL
1417	5:119690001-119694000	DEL
1418	5:120371001-120374000	DEL
1419	6:99001-107000	MIX			DEL
1420	6:318001-324000	DEL
1421	6:418001-423000	AMP
1422	6:461001-467000	AMP
1423	6:569001-573000	DEL		DEL
1424	6:770001-778000	DEL
1425	6:792001-801000	DEL
1426	6:1075001-1107000	DEL
1427	6:1190001-1195000	DEL	DEL
1428	6:1503001-1507000	DEL
1429	6:1507001-1511000	MIX	DEL	DEL
1430	6:2667001-2676000	MIX	MIX	MIX	MIX
1431	6:3369001-3373000	DEL
1432	6:3823001-3829000	MIX	MIX	MIX
1433	6:3829001-3835000	DEL	DEL	DEL	DEL
1434	6:4000001-4003000	DEL
1435	6:4066001-4071000	AMP
1436	6:4069001-4073000	DEL		DEL
1437	6:4079001-4085000	MIX	MIX
1438	6:4157001-4166000	DEL
1439	6:4204001-4208000	DEL		DEL
1440	6:4274001-4277000	DEL
1441	6:4552001-4558000	AMP
1442	6:5240001-5243000	AMP	MIX	AMP
1443	6:5313001-5317000	DEL
1444	6:5319001-5322000	AMP
1445	6:5353001-5359000	AMP
1446	6:5509001-5512000	DEL
1447	6:5589001-5594000	AMP
1448	6:5631001-5635000	MIX			DEL
1449	6:5682001-5686000	AMP	MIX
1450	6:6037001-6042000	MIX	MIX
1451	6:6074001-6078000	AMP
1452	6:6138001-6142000	DEL
1453	6:6268001-6271000	AMP
1454	6:6990001-6995000	DEL
1455	6:6999001-7003000	MIX
1456	6:7091001-7113000	DEL
1457	6:7119001-7122000	DEL
1458	6:7173001-7188000	DEL
1459	6:7432001-7436000	DEL	DEL	DEL	MIX
1460	6:7847001-7853000	MIX
1461	6:8703001-8709000	DEL
1462	6:8887001-8895000	AMP
1463	6:8910001-8922000	AMP
1464	6:9092001-9097000	AMP
1465	6:9092001-9104000	MIX
1466	6:9100001-9105000	AMP
1467	6:9759001-9766000	MIX	MIX		MIX
1468	6:10213001-10217000	DEL		DEL
1469	6:10216001-10221000	DEL
1470	6:10358001-10362000	AMP
1471	6:10519001-10522000	AMP
1472	6:10533001-10537000	DEL
1473	6:10666001-10670000	AMP	AMP	AMP	AMP
1474	6:10849001-10853000	DEL	DEL	MIX
1475	6:11061001-11068000	DEL
1476	6:11778001-11782000	DEL	DEL
1477	6:12126001-12131000	MIX		MIX	MIX
1478	6:12395001-12398000	DEL
1479	6:12578001-12581000	AMP
1480	6:12798001-12801000	DEL		MIX
1481	6:12844001-12860000	DEL		DEL
1482	6:13803001-13806000	DEL
1483	6:13804001-13812000	DEL
1484	6:16535001-16540000	DEL
1485	6:16820001-16823000	DEL
1486	6:17388001-17401000	DEL	DEL	DEL
1487	6:17938001-17943000	MIX
1488	6:17984001-17988000	AMP
1489	6:18611001-18617000	DEL
1490	6:19605001-19610000	DEL
1491	6:19614001-19622000	AMP
1492	6:20741001-20744000	DEL
1493	6:23125001-23142000	MIX		MIX
1494	6:24255001-24258000	AMP
1495	6:27235001-27239000	AMP
1496	6:27932001-27936000	DEL	DEL	DEL	MIX
1497	6:27936001-27942000	MIX
1498	6:27962001-27969000	DEL
1499	6:27973001-27980000	MIX
1500	6:28108001-28112000	MIX		MIX
1501	6:28171001-28176000	AMP	AMP
1502	6:28269001-28272000	AMP	AMP
1503	6:28933001-28938000	AMP
1504	6:28987001-28996000	DEL		DEL	MIX
1505	6:29218001-29221000	DEL
1506	6:32173001-32176000	MIX			MIX
1507	6:33960001-33968000	MIX
1508	6:35491001-35496000	AMP
1509	6:36403001-36411000	AMP	AMP	AMP
1510	6:36457001-36464000	MIX
1511	6:36741001-36745000	AMP			MIX
1512	6:36757001-36766000	DEL
1513	6:38073001-38077000	AMP
1514	6:39226001-39234000	AMP			MIX
1515	6:40257001-40262000	DEL	DEL	DEL	MIX
1516	6:40500001-40503000	DEL	DEL
1517	6:40569001-40574000	AMP
1518	6:40897001-40901000	AMP		AMP	AMP
1519	6:41926001-41929000	DEL	MIX		MIX
1520	6:43993001-43997000	MIX
1521	6:44580001-44584000	MIX
1522	6:45058001-45062000	MIX
1523	6:45079001-45083000	MIX	MIX	MIX	MIX
1524	6:48232001-48235000	DEL
1525	6:48473001-48478000	MIX	MIX	MIX
1526	6:48777001-48786000	MIX	MIX
1527	6:49073001-49077000	DEL	DEL
1528	6:49152001-49155000	DEL	MIX
1529	6:49574001-49580000	MIX			MIX
1530	6:49580001-49587000	MIX
1531	6:49854001-49859000	AMP	AMP
1532	6:49861001-49867000	MIX
1533	6:50306001-50310000	DEL			AMP
1534	6:50322001-50330000	MIX
1535	6:50647001-50652000	MIX	MIX
1536	6:50730001-50733000	DEL		DEL
1537	6:50908001-50911000	AMP
1538	6:52105001-52110000	DEL		DEL
1539	6:52488001-52496000	AMP
1540	6:52495001-52500000	DEL
1541	6:52513001-52548000	DEL
1542	6:53175001-53185000	DEL		DEL	MIX
1543	6:53284001-53292000	AMP		AMP	AMP
1544	6:53448001-53467000	DEL
1545	6:53462001-53467000	DEL
1546	6:53783001-53795000	DEL
1547	6:53885001-53890000	AMP
1548	6:54231001-54237000	MIX	MIX		MIX
1549	6:54484001-54488000	DEL
1550	6:54496001-54501000	DEL	DEL	DEL
1551	6:54511001-54514000	DEL		DEL
1552	6:54663001-54667000	DEL
1553	6:54751001-54754000	MIX
1554	6:54850001-54855000	DEL	DEL
1555	6:54861001-54866000	DEL
1556	6:54903001-54907000	DEL
1557	6:55048001-55058000	DEL
1558	6:55547001-55553000	DEL	MIX
1559	6:56228001-56232000	AMP
1560	6:56459001-56464000	DEL		DEL
1561	6:56678001-56682000	MIX
1562	6:57449001-57467000	DEL
1563	6:57561001-57566000	DEL
1564	6:57570001-57573000	DEL	DEL		AMP
1565	6:57619001-57629000	MIX
1566	6:57887001-57890000	DEL	DEL
1567	6:57916001-57920000	DEL
1568	6:58170001-58175000	DEL	MIX
1569	6:58498001-58501000	DEL			MIX
1570	6:58840001-58845000	DEL
1571	6:59741001-59747000	DEL
1572	6:59763001-59766000	DEL
1573	6:60178001-60185000	AMP	AMP	AMP
1574	6:64104001-64107000	DEL
1575	6:64294001-64297000	DEL
1576	6:64834001-64838000	MIX	MIX	MIX	MIX
1577	6:65205001-65211000	DEL
1578	6:65223001-65227000	AMP	DEL
1579	6:65557001-65560000	DEL		DEL
1580	6:65937001-65946000	DEL
1581	6:65938001-65964000	DEL
1582	6:65973001-65977000	MIX
1583	6:68484001-68487000	DEL	MIX	DEL
1584	6:68509001-68520000	DEL
1585	6:68556001-68560000	MIX
1586	6:71747001-71752000	AMP	AMP	AMP
1587	6:74370001-74378000	MIX
1588	6:75872001-75883000	DEL
1589	6:76170001-76175000	DEL
1590	6:76291001-76296000	MIX
1591	6:76546001-76550000	MIX	DEL
1592	6:76920001-76932000	DEL
1593	6:77454001-77458000	AMP	AMP	AMP	AMP
1594	6:78249001-78252000	AMP
1595	6:79481001-79485000	MIX
1596	6:80265001-80268000	DEL
1597	6:80313001-80316000	DEL
1598	6:80413001-80419000	MIX
1599	6:80419001-80430000	DEL
1600	6:80430001-80447000	MIX
1601	6:80436001-80440000	AMP
1602	6:80440001-80447000	MIX
1603	6:80447001-80453000	DEL
1604	6:80712001-80719000	MIX		DEL
1605	6:80746001-80757000	DEL
1606	6:81090001-81094000	DEL		DEL	MIX
1607	6:81173001-81176000	DEL
1608	6:81357001-81371000	DEL
1609	6:81441001-81445000	AMP
1610	6:81670001-81676000	MIX
1611	6:81697001-81704000	AMP
1612	6:81824001-81830000	AMP	MIX
1613	6:82064001-82069000	MIX
1614	6:82131001-82136000	DEL	DEL	DEL
1615	6:83019001-83022000	DEL
1616	6:84247001-84250000	AMP
1617	6:85697001-85703000	AMP	AMP
1618	6:85763001-85777000	DEL
1619	6:86131001-86150000	DEL		DEL
1620	6:86162001-86167000	DEL
1621	6:86687001-86691000	AMP
1622	6:86938001-86941000	DEL			DEL
1623	6:87413001-87416000	DEL
1624	6:87584001-87587000	DEL
1625	6:87820001-87823000	AMP
1626	6:88681001-88694000	MIX	AMP	AMP	MIX
1627	6:88729001-88732000	DEL	DEL
1628	6:89292001-89295000	AMP
1629	6:90937001-90942000	MIX	MIX	MIX	MIX
1630	6:91213001-91216000	DEL
1631	6:91533001-91537000	MIX			MIX
1632	6:92546001-92551000	MIX	DEL	DEL
1633	6:92724001-92731000	MIX	MIX
1634	6:93099001-93103000	AMP	AMP	AMP
1635	6:93814001-93819000	MIX
1636	6:94063001-94067000	AMP		AMP
1637	6:94121001-94124000	DEL
1638	6:94603001-94607000	DEL	DEL
1639	6:94802001-94810000	DEL
1640	6:96055001-96059000	MIX
1641	6:98091001-98094000	DEL	DEL	DEL
1642	6:99940001-99944000	DEL		DEL
1643	6:100502001-100509000	DEL
1644	6:101891001-101898000	MIX	MIX	MIX
1645	6:101898001-101903000	DEL		DEL
1646	6:103397001-103402000	MIX
1647	6:105329001-105336000	MIX
1648	6:106535001-106538000	DEL		DEL
1649	6:106542001-106546000	DEL	DEL	MIX
1650	6:106890001-106896000	DEL
1651	6:107620001-107623000	MIX			AMP
1652	6:109296001-109301000	DEL
1653	6:110258001-110262000	DEL		MIX	MIX
1654	6:110383001-110386000	AMP	AMP
1655	6:111599001-111607000	DEL
1656	6:111850001-111856000	DEL	DEL	DEL
1657	6:111993001-111996000	AMP	AMP	AMP	AMP
1658	6:112416001-112419000	DEL	DEL		DEL
1659	6:113795001-113800000	MIX	MIX
1660	6:114531001-114534000	AMP		DEL
1661	6:114575001-114578000	DEL		DEL
1662	6:115379001-115382000	DEL	DEL	MIX
1663	6:117111001-117118000	DEL
1664	6:117416001-117419000	AMP		AMP
1665	6:117419001-117423000	DEL	DEL	DEL
1666	6:117713001-117718000	DEL			DEL
1667	6:117717001-117722000	MIX	MIX		MIX
1668	6:117843001-117849000	AMP
1669	6:117875001-117882000	AMP			AMP
1670	6:117882001-117891000	DEL		DEL	DEL
1671	7:657001-675000	DEL
1672	7:979001-984000	MIX	MIX
1673	7:2060001-2065000	MIX
1674	7:2781001-2785000	DEL		DEL
1675	7:3539001-3543000	DEL
1676	7:3814001-3819000	MIX	MIX	MIX	MIX
1677	7:4842001-4851000	AMP		AMP
1678	7:4865001-4877000	AMP
1679	7:4876001-4885000	AMP
1680	7:4878001-4903000	AMP
1681	7:4881001-4888000	MIX
1682	7:4887001-4892000	AMP
1683	7:6718001-6722000	MIX	MIX	DEL
1684	7:8020001-8023000	DEL
1685	7:8147001-8154000	AMP
1686	7:8147001-8164000	AMP
1687	7:8155001-8164000	AMP
1688	7:9272001-9283000	MIX	MIX	MIX	MIX
1689	7:9461001-9510000	DEL
1690	7:9472001-9482000	AMP
1691	7:9478001-9482000	AMP
1692	7:9484001-9495000	AMP			DEL
1693	7:9539001-9546000	MIX
1694	7:9579001-9621000	AMP	MIX	AMP	AMP
1695	7:9758001-9789000	AMP
1696	7:9776001-9784000	AMP
1697	7:9791001-9814000	MIX
1698	7:9805001-9814000	MIX
1699	7:9812001-9817000	DEL
1700	7:9817001-9838000	MIX
1701	7:9876001-9914000	MIX
1702	7:9886001-9891000	MIX
1703	7:9910001-9916000	AMP
1704	7:9937001-9946000	AMP		MIX
1705	7:10009001-10128000	AMP
1706	7:10023001-10036000	AMP
1707	7:10037001-10041000	MIX
1708	7:10045001-10051000	AMP
1709	7:10051001-10062000	AMP
1710	7:10059001-10076000	AMP
1711	7:10082001-10086000	AMP
1712	7:10090001-10095000	AMP
1713	7:10101001-10109000	AMP
1714	7:10131001-10147000	AMP
1715	7:10132001-10166000	AMP
1716	7:10169001-10234000	AMP
1717	7:10171001-10194000	AMP
1718	7:10197001-10213000	AMP
1719	7:10199001-10202000	AMP
1720	7:10220001-10224000	AMP			AMP
1721	7:10228001-10231000	AMP
1722	7:10230001-10236000	DEL
1723	7:10240001-10248000	MIX
1724	7:10254001-10262000	AMP
1725	7:10262001-10266000	AMP
1726	7:10280001-10300000	AMP
1727	7:10318001-10322000	AMP
1728	7:10324001-10338000	AMP
1729	7:10332001-10339000	AMP
1730	7:10341001-10354000	AMP
1731	7:10361001-10384000	AMP
1732	7:10375001-10446000	AMP
1733	7:10409001-10414000	AMP
1734	7:10420001-10433000	AMP
1735	7:10434001-10449000	AMP
1736	7:10450001-10461000	AMP
1737	7:10450001-10474000	AMP
1738	7:10456001-10464000	AMP
1739	7:10465001-10469000	AMP
1740	7:10476001-10480000	AMP	AMP	AMP
1741	7:10483001-10490000	AMP
1742	7:10492001-10501000	AMP
1743	7:10505001-10510000	AMP
1744	7:10513001-10524000	AMP
1745	7:10551001-10565000	AMP
1746	7:10579001-10586000	AMP
1747	7:10588001-10596000	AMP
1748	7:10589001-10606000	AMP
1749	7:10600001-10604000	AMP
1750	7:10601001-10627000	AMP
1751	7:10627001-10633000	DEL	DEL	DEL	DEL
1752	7:10634001-10644000	AMP
1753	7:10650001-10655000	AMP		AMP
1754	7:10658001-10668000	AMP
1755	7:10731001-10739000	AMP
1756	7:10743001-10750000	AMP
1757	7:10747001-10755000	AMP
1758	7:10752001-10757000	AMP
1759	7:10768001-10778000	AMP
1760	7:10818001-10824000	AMP
1761	7:10830001-10835000	MIX
1762	7:10896001-10904000	AMP
1763	7:10948001-10955000	AMP
1764	7:10986001-10996000	DEL
1765	7:11004001-11010000	DEL
1766	7:11067001-11071000	DEL
1767	7:11067001-11077000	DEL
1768	7:11093001-11130000	DEL
1769	7:11132001-11136000	MIX
1770	7:11133001-11143000	AMP
1771	7:11148001-11158000	AMP
1772	7:11166001-11172000	AMP
1773	7:11195001-11202000	AMP
1774	7:11205001-11212000	AMP		AMP
1775	7:11213001-11227000	AMP
1776	7:11233001-11237000	DEL
1777	7:11244001-11264000	AMP
1778	7:11255001-11262000	AMP
1779	7:11266001-11337000	AMP
1780	7:11279001-11290000	AMP
1781	7:11282001-11286000	AMP
1782	7:11287001-11291000	AMP
1783	7:11295001-11308000	AMP
1784	7:11311001-11318000	AMP
1785	7:11542001-11563000	DEL		DEL	DEL
1786	7:11571001-11576000	DEL		DEL
1787	7:11571001-11616000	AMP	AMP
1788	7:11575001-11592000	AMP
1789	7:11586001-11590000	AMP
1790	7:11591001-11600000	MIX
1791	7:11610001-11614000	AMP
1792	7:11623001-11629000	DEL
1793	7:11624001-11652000	DEL
1794	7:11646001-11650000	DEL			DEL
1795	7:11656001-11660000	DEL
1796	7:11656001-11697000	DEL
1797	7:11686001-11692000	DEL
1798	7:11699001-11732000	AMP
1799	7:11714001-11720000	AMP
1800	7:11723001-11732000	AMP
1801	7:11727001-11732000	MIX
1802	7:11745001-11751000	MIX
1803	7:11790001-11795000	AMP
1804	7:11798001-11801000	AMP
1805	7:11811001-11838000	MIX
1806	7:11886001-11905000	MIX
1807	7:11899001-11934000	DEL
1808	7:11920001-11946000	MIX
1809	7:11920001-11983000	MIX
1810	7:11936001-11943000	MIX
1811	7:11937001-11954000	AMP
1812	7:11945001-11952000	AMP
1813	7:11975001-11983000	MIX		AMP
1814	7:11985001-11999000	MIX			MIX
1815	7:11985001-12032000	MIX
1816	7:11994001-11998000	DEL
1817	7:12002001-12009000	MIX
1818	7:14578001-14590000	MIX
1819	7:14669001-14674000	MIX
1820	7:14766001-14769000	DEL
1821	7:14963001-14969000	MIX
1822	7:15008001-15012000	DEL	DEL
1823	7:15019001-15025000	MIX
1824	7:15039001-15042000	DEL
1825	7:15085001-15108000	DEL	DEL	DEL
1826	7:15139001-15155000	DEL
1827	7:15158001-15164000	DEL
1828	7:15187001-15197000	DEL	DEL
1829	7:15269001-15275000	AMP
1830	7:15361001-15379000	DEL			DEL
1831	7:15394001-15407000	MIX
1832	7:15574001-15581000	AMP		MIX
1833	7:15615001-15633000	DEL
1834	7:15634001-15644000	MIX
1835	7:15689001-15693000	MIX
1836	7:15705001-15727000	MIX	MIX
1837	7:15722001-15727000	MIX			DEL
1838	7:16014001-16036000	AMP
1839	7:16947001-16950000	DEL
1840	7:18516001-18574000	MIX
1841	7:18543001-18546000	DEL
1842	7:18561001-18569000	MIX
1843	7:18608001-18618000	AMP
1844	7:18608001-18634000	MIX
1845	7:18635001-18648000	AMP		AMP
1846	7:18647001-18651000	DEL
1847	7:18810001-18816000	AMP
1848	7:18892001-18902000	MIX
1849	7:19048001-19058000	MIX
1850	7:20183001-20188000	AMP		AMP
1851	7:21714001-21719000	MIX
1852	7:22364001-22367000	AMP
1853	7:23584001-23588000	DEL	DEL
1854	7:24673001-24676000	AMP		AMP	MIX
1855	7:24700001-24708000	MIX
1856	7:26270001-26274000	DEL
1857	7:27167001-27171000	DEL
1858	7:27467001-27477000	DEL
1859	7:27697001-27703000	MIX		MIX	AMP
1860	7:27716001-27719000	DEL		DEL	AMP
1861	7:27786001-27791000	MIX
1862	7:28572001-28575000	AMP
1863	7:28645001-28650000	DEL	DEL		DEL
1864	7:29212001-29218000	DEL
1865	7:29741001-29744000	DEL
1866	7:30023001-30032000	AMP
1867	7:31292001-31308000	MIX	MIX	MIX	MIX
1868	7:31318001-31326000	MIX	MIX
1869	7:33639001-33642000	DEL
1870	7:33808001-33815000	MIX	MIX	MIX
1871	7:33863001-33868000	MIX
1872	7:34285001-34289000	DEL
1873	7:35042001-35047000	MIX		MIX
1874	7:35123001-35127000	DEL	MIX	DEL
1875	7:35179001-35183000	DEL
1876	7:35794001-35800000	MIX
1877	7:36604001-36608000	DEL	DEL	DEL
1878	7:36665001-36671000	AMP
1879	7:36731001-36736000	MIX	MIX		MIX
1880	7:37137001-37142000	DEL	DEL
1881	7:37245001-37250000	MIX			MIX
1882	7:38131001-38135000	DEL
1883	7:38650001-38658000	MIX
1884	7:39878001-39881000	DEL
1885	7:40789001-40793000	DEL	DEL	DEL
1886	7:40947001-40950000	AMP
1887	7:41377001-41380000	DEL	DEL
1888	7:41431001-41434000	AMP
1889	7:41440001-41443000	DEL
1890	7:41442001-41445000	AMP
1891	7:41443001-41448000	DEL
1892	7:41582001-41591000	DEL		DEL
1893	7:41609001-41625000	DEL		MIX
1894	7:41611001-41615000	MIX
1895	7:41620001-41625000	AMP
1896	7:41842001-41851000	MIX	MIX	MIX	MIX
1897	7:41903001-41906000	DEL	DEL
1898	7:42300001-42304000	MIX
1899	7:42425001-42433000	MIX
1900	7:42452001-42455000	AMP
1901	7:42482001-42488000	DEL
1902	7:42482001-42497000	DEL
1903	7:42642001-42650000	DEL
1904	7:42711001-42716000	MIX	MIX	DEL
1905	7:42726001-42730000	DEL
1906	7:42726001-42739000	MIX
1907	7:42739001-42794000	DEL	DEL	DEL
1908	7:42765001-42772000	DEL		DEL
1909	7:43069001-43072000	DEL	DEL
1910	7:43085001-43091000	MIX		MIX
1911	7:43091001-43094000	DEL		DEL
1912	7:43094001-43097000	MIX
1913	7:43309001-43312000	AMP
1914	7:43485001-43490000	MIX
1915	7:43486001-43501000	MIX			DEL
1916	7:43815001-43819000	DEL
1917	7:43828001-43834000	MIX		MIX
1918	7:44003001-44020000	MIX		MIX	MIX
1919	7:44020001-44025000	DEL	DEL	DEL	DEL
1920	7:44035001-44044000	MIX
1921	7:44046001-44056000	MIX
1922	7:44160001-44166000	MIX	DEL		DEL
1923	7:44435001-44449000	MIX		MIX	MIX
1924	7:44472001-44475000	DEL			MIX
1925	7:44503001-44517000	AMP
1926	7:44832001-44835000	AMP
1927	7:46345001-46348000	DEL
1928	7:46362001-46366000	AMP	AMP
1929	7:46406001-46410000	DEL	DEL
1930	7:46446001-46449000	DEL
1931	7:46535001-46539000	DEL
1932	7:49855001-49862000	DEL
1933	7:51852001-51865000	MIX	MIX	MIX
1934	7:52606001-52658000	MIX			MIX
1935	7:52618001-52626000	AMP
1936	7:52625001-52632000	AMP
1937	7:52630001-52635000	AMP
1938	7:52635001-52644000	MIX
1939	7:53556001-53559000	AMP
1940	7:54014001-54024000	DEL
1941	7:54308001-54312000	DEL
1942	7:56569001-56573000	AMP
1943	7:56577001-56581000	AMP
1944	7:56585001-56590000	AMP
1945	7:58171001-58176000	MIX
1946	7:58319001-58328000	MIX		MIX	DEL
1947	7:58531001-58536000	DEL	DEL
1948	7:59400001-59404000	DEL	MIX	AMP
1949	7:61123001-61127000	DEL	DEL	DEL
1950	7:61126001-61131000	MIX	MIX	AMP	MIX
1951	7:63451001-63455000	DEL	DEL
1952	7:64611001-64616000	MIX	MIX	MIX	MIX
1953	7:66011001-66015000	AMP	AMP	AMP
1954	7:66015001-66031000	DEL
1955	7:66062001-66073000	DEL	DEL
1956	7:66692001-66695000	AMP
1957	7:66695001-66700000	MIX			MIX
1958	7:67383001-67387000	DEL	DEL		MIX
1959	7:67859001-67864000	MIX
1960	7:69956001-69960000	DEL	DEL
1961	7:70186001-70269000	DEL
1962	7:70316001-70320000	DEL
1963	7:70572001-70578000	DEL
1964	7:70676001-70684000	MIX
1965	7:70739001-70743000	DEL
1966	7:71568001-71571000	AMP
1967	7:71639001-71652000	MIX		MIX
1968	7:71644001-71648000	AMP
1969	7:71916001-71969000	DEL
1970	7:71926001-71936000	AMP
1971	7:71940001-71952000	MIX
1972	7:73896001-73901000	DEL		DEL
1973	7:74248001-74256000	AMP
1974	7:74947001-74953000	MIX			MIX
1975	7:74951001-74955000	DEL		DEL
1976	7:75462001-75466000	AMP	AMP	AMP
1977	7:76832001-76837000	DEL
1978	7:77647001-77650000	DEL
1979	7:83688001-83696000	DEL
1980	7:84762001-84766000	DEL
1981	7:84977001-84980000	DEL	DEL
1982	7:86677001-86680000	DEL		DEL	DEL
1983	7:86680001-86695000	MIX		MIX
1984	7:86693001-86702000	DEL			MIX
1985	7:86860001-86864000	AMP
1986	7:86878001-86881000	DEL	DEL	DEL
1987	7:87110001-87133000	DEL
1988	7:87571001-87576000	MIX	MIX	MIX	DEL
1989	7:87608001-87613000	DEL
1990	7:87616001-87619000	DEL		DEL
1991	7:87636001-87640000	DEL	MIX
1992	7:87640001-87643000	MIX
1993	7:87640001-87648000	MIX
1994	7:87669001-87672000	DEL
1995	7:88306001-88312000	DEL
1996	7:88456001-88459000	AMP
1997	7:88654001-88657000	DEL
1998	7:89219001-89224000	MIX
[truncated: 24,225 more rows]
