# Supplementary material for: A large interactive visual database of copy number variants discovered in taurine cattle
Source: Gigascience. 2019 Jun 26;8(6):giz073. doi: 10.1093/gigascience/giz073 (PMC6593363; doi:10.1093/gigascience/giz073)
Supplement: giz073_Supplemental_Files [file giz073_supplemental_files.zip › Supplemental_Table_S3.xlsx]

## Sheet: Sheet1
Supplemental Table S3: Breed-wise summaries of CNVRs identified per dataset
Dataset A	Breed	Nr. samples	Nr. CNVRs
1	SIM	24	5235
2	LIM	23	5393
3	CHA	14	4527
4	BBR	8	3645
5	GVH	3	2197
Dataset B	Breed	Nr. samples	Nr. CNVRs
1	HOL	47	6199
2	AAN	46	7127
3	SIM	34	5907
4	HER	31	6404
5	GVH	26	6166
6	RAN	25	6031
7	CHA	22	5904
8	BBR	16	5027
9	XXX	14	5280
10	PIE	7	4102
11	RDP	7	3402
12	LIM	6	3856
13	HYB	3	2258
14	BAQ	1	1597
15	DEV	1	1382
16	SAL	1	1398
Dataset C	Breed	Nr. samples	Nr. CNVRs
1	CHA	37	6305
2	LIM	30	6018
3	SIM	26	5472
4	HER	15	4845
5	AAN	14	4356
6	BBL	9	3989
Dataset D	Breed	Nr. samples	Nr. CNVRs
1	HOL	29	5749
